# Supplementary material for: Vps501, a novel vacuolar SNX‐BAR protein cooperates with the SEA complex to regulate TORC1 signaling
Source: Traffic. 2022 Feb 15;23(4):192–207. doi: 10.1111/tra.12833 (PMC9305297; doi:10.1111/tra.12833)
Supplement: Supplementary file 1 — Table S1 [file TRA-23-192-s001.xlsx]

## Sheet: AT29 proteinGroups
Index	Gene names	Majority protein IDs	Protein names	Fasta headers	Protein IDs	Mol. weight [kDa]	Q-value	Score	VE Exp	BE Exp	Quant	Log2 Norm Ratio (VE/BE)	P-value	-Log10(P_value)	Norm Ratio (VE/BE)	Ratio (VE/BE)	Peptides VE1	Peptides VE2	Peptides VE3	Peptides BE1	Peptides BE2	Peptides BE3	Avg LFQ VE	Avg LFQ BE	LFQ intensity VE1	LFQ intensity VE2	LFQ intensity VE3	LFQ intensity BE1	LFQ intensity BE2	LFQ intensity BE3	d1 (VE1-BE1)	d2 (VE2-BE2)	d3 (VE3-BE3)	d mean	sd diffs	SE(d_mean)	Ttest	P-value	-Log10(P_value)	Phospho (STY) site IDs	Phospho (STY) site positions	Peptide counts (all)	Peptide counts (razor+unique)	Peptide counts (unique)	Number of proteins	Peptides	Razor + unique peptides	Unique peptides	Razor + unique peptides BE1
1	MET13	P53128	Methylenetetrahydrofolate reductase 2	>sp|P53128|MTHR2_YEAST Methylenetetrahydrofolate reductase 2 OS=Saccharomyces cerevisiae (strain ATCC 204508 / S288c) GN=MET13 PE=1 SV=2	P53128	68.559	0	99.353	3	2	Y	5.58235	0.045541	1.3416	47.9131	40.749	20	19	21	4		4	1.17151e+09	28749500	1657300000	769340000	1087900000	22602000		34897000	1634698000	769340000	1053003000	1152347000	4.4115e+08	2.54698e+08	4.52437	0.045541	1.3416			26	26	26	1	26	26	26	4
2	YMR315W	Q04869	Uncharacterized protein YMR315W	>sp|Q04869|YM94_YEAST Uncharacterized protein YMR315W OS=Saccharomyces cerevisiae (strain ATCC 204508 / S288c) GN=YMR315W PE=1 SV=1	Q04869	38.215	0	21.207	2	2	Y	5.19483	0.415958	0.38095	36.627	31.1504		6	1	1		1	81536150	2617500		155770000	7302300	5235000		0	-5235000	155770000	7302300	5.26124e+07	8.95567e+07	5.17056e+07	1.01754	0.415958	0.38095			7	7	7	1	7	7	7	1
3	VAC8	P39968	Vacuolar protein 8	>sp|P39968|VAC8_YEAST Vacuolar protein 8 OS=Saccharomyces cerevisiae (strain ATCC 204508 / S288c) GN=VAC8 PE=1 SV=3	P39968	63.207	0	80.187	3	2	Y	4.54548	0.18713	0.727857	23.352	19.8604	13	8	9	2		1	3.14847e+08	15853000	625110000	104030000	215400000	17663000		14043000	607447000	104030000	201357000	304278000	2.67024e+08	1.54166e+08	1.9737	0.18713	0.727857			14	14	14	1	14	14	14	2
4	PGM2	P37012	Phosphoglucomutase-2	>sp|P37012|PGM2_YEAST Phosphoglucomutase 2 OS=Saccharomyces cerevisiae (strain ATCC 204508 / S288c) GN=PGM2 PE=1 SV=1	P37012	63.088	0	13.433	2	2	Y	3.92718	0.408309	0.389011	15.2124	12.9378		9	1	1		1	62995500	4869100		113070000	12921000	4639700		5098500	-4639700	113070000	7822500	3.87509e+07	6.46631e+07	3.73333e+07	1.03797	0.408309	0.389011			9	9	7	1	9	9	7	1
5	GLT1	Q12680	Glutamate synthase [NADH]	>sp|Q12680|GLT1_YEAST Glutamate synthase [NADH] OS=Saccharomyces cerevisiae (strain ATCC 204508 / S288c) GN=GLT1 PE=1 SV=2	Q12680	238.1	0	57.525	3	2	Y	3.80722	0.0903696	1.04398	13.9987	11.9056	12	22	7	2		3	1.83093e+08	15378800	174770000	272480000	102030000	8159600		22598000	166610400	272480000	79432000	172840800	9.66747e+07	5.58152e+07	3.09666	0.0903696	1.04398			28	28	28	1	28	28	28	2
6	ARG4	P04076	Argininosuccinate lyase	>sp|P04076|ARLY_YEAST Argininosuccinate lyase OS=Saccharomyces cerevisiae (strain ATCC 204508 / S288c) GN=ARG4 PE=1 SV=2	P04076	51.989	0	30.334	3	2	Y	3.68761	0.192097	0.716479	12.8849	10.9583	2	10	5	1		1	7.77273e+07	7093000	17746000	142270000	73166000	4959200		9226800	12786800	142270000	63939200	7.29987e+07	6.52153e+07	3.7652e+07	1.93877	0.192097	0.716479			11	11	11	1	11	11	11	1
7	VMA13	P41807	V-type proton ATPase subunit H	>sp|P41807|VATH_YEAST V-type proton ATPase subunit H OS=Saccharomyces cerevisiae (strain ATCC 204508 / S288c) GN=VMA13 PE=1 SV=1	P41807	54.415	0	62.073	3	2	Y	3.46755	0.219222	0.659117	11.0621	9.40806	2	6	1	4		2	3.32467e+07	3533850	11273000	65759000	22708000	0		7067700	11273000	65759000	15640300	3.08908e+07	3.02756e+07	1.74796e+07	1.76724	0.219222	0.659117			10	10	10	1	10	10	10	4
8	GPD1	Q00055	Glycerol-3-phosphate dehydrogenase [NAD(+)] 1	>sp|Q00055|GPD1_YEAST Glycerol-3-phosphate dehydrogenase [NAD(+)] 1 OS=Saccharomyces cerevisiae (strain ATCC 204508 / S288c) GN=GPD1 PE=1 SV=4	Q00055	42.868	0	67.262	3	3	Y	3.22968	0.0608565	1.21569	9.38062	7.978	5	12	4	1	1	4	113277000	1.41987e+07	104390000	140570000	94871000	0	0	42596000	104390000	140570000	52275000	9.90783e+07	4.43865e+07	2.56266e+07	3.86624	0.0608565	1.21569			12	11	11	1	12	11	11	0
9	YNL134C	P53912	Uncharacterized protein YNL134C	>sp|P53912|YNN4_YEAST Uncharacterized protein YNL134C OS=Saccharomyces cerevisiae (strain ATCC 204508 / S288c) GN=YNL134C PE=1 SV=1	P53912;P25608;P54007	41.164	0	40.917	3	2	Y	3.11171	0.173737	0.760108	8.64407	7.35159	4	12	6	2		2	1.78419e+08	24269500	96398000	318200000	120660000	22471000		26068000	73927000	318200000	94592000	1.6224e+08	1.3546e+08	7.8208e+07	2.07446	0.173737	0.760108			12;1;1	12;1;1	12;1;1	3	12	12	12	2
10	CPA2	P03965	Carbamoyl-phosphate synthase arginine-specific large chain	>sp|P03965|CARB_YEAST Carbamoyl-phosphate synthase arginine-specific large chain OS=Saccharomyces cerevisiae (strain ATCC 204508 / S288c) GN=CPA2 PE=1 SV=1	P03965	123.91	0	27.027	3	3	Y	3.05877	0.215027	0.667507	8.33261	7.08669	8	19	9	3	1	6	175750000	24800000	102370000	319300000	105580000	29800000	0	44600000	72570000	319300000	60980000	150950000	1.4591e+08	8.42415e+07	1.79187	0.215027	0.667507			23	21	21	1	23	21	21	1
11	CIN1	P40987	Chromosome instability protein 1	>sp|P40987|CIN1_YEAST Chromosome instability protein 1 OS=Saccharomyces cerevisiae (strain ATCC 204508 / S288c) GN=CIN1 PE=1 SV=1	P40987	116.65	0	26.381	3	3	Y	3.02928	0.309399	0.509481	8.16401	6.94331	10	1	3	2	1	1	1.23572e+08	1.77973e+07	293110000	0	77607000	34373000	0	19019000	258737000	0	58588000	105775000	1.35669e+08	7.83287e+07	1.3504	0.309399	0.509481			12	12	12	1	12	12	12	2
12	NUP157	P40064	Nucleoporin NUP157	>sp|P40064|NU157_YEAST Nucleoporin NUP157 OS=Saccharomyces cerevisiae (strain ATCC 204508 / S288c) GN=NUP157 PE=1 SV=1	P40064	156.65	0	11.587	3	3	Y	2.68738	0.31353	0.503721	6.44144	5.4783	7	1	2	1	1	1	3.04004e+07	5.54923e+06	70479000	7400100	13322000	8423700	0	8224000	62055300	7400100	5098000	2.48511e+07	3.22403e+07	1.8614e+07	1.33508	0.31353	0.503721			8	8	8	1	8	8	8	1
13	MET6	P05694	5-methyltetrahydropteroyltriglutamate--homocysteine methyltransferase	>sp|P05694|METE_YEAST 5-methyltetrahydropteroyltriglutamate--homocysteine methyltransferase OS=Saccharomyces cerevisiae (strain ATCC 204508 / S288c) GN=MET6 PE=1 SV=4	P05694	85.859	0	323.31	3	3	Y	2.56886	0.0764393	1.11668	5.9334	5.04622	41	50	44	30	5	30	4.46333e+09	884490000	3217400000	5822200000	4350400000	1050900000	189670000	1412900000	2166500000	5632530000	2937500000	3.57884e+09	1.81984e+09	1.05069e+09	3.40619	0.0764393	1.11668			53	53	53	1	53	53	53	30
14	PDA1	P16387	Pyruvate dehydrogenase E1 component subunit alpha, mitochondrial	>sp|P16387|ODPA_YEAST Pyruvate dehydrogenase E1 component subunit alpha, mitochondrial OS=Saccharomyces cerevisiae (strain ATCC 204508 / S288c) GN=PDA1 PE=1 SV=2	P16387	46.343	0	40.352	3	2	Y	2.51018	0.1935	0.713318	5.69691	4.84509	5	10	2	1		3	87496000	18058700	58516000	151810000	52162000	6487400		29630000	52028600	151810000	22532000	7.54569e+07	6.77485e+07	3.91146e+07	1.92912	0.1935	0.713318			14	14	14	1	14	14	14	1
15	YCK1	P23291	Casein kinase I homolog 1	>sp|P23291|KC11_YEAST Casein kinase I homolog 1 OS=Saccharomyces cerevisiae (strain ATCC 204508 / S288c) GN=YCK1 PE=1 SV=1	P23291	61.714	0	9.8394	2	3	Y	2.40888	0.183524	0.736308	5.31061	4.51655	1		1	6	1	1	51717500	1.14507e+07	68651000		34784000	34352000	0	0	34299000	0	34784000	2.30277e+07	1.9944e+07	1.15147e+07	1.99985	0.183524	0.736308			7	4	4	1	7	4	4	3
16	HIS4	P00815	Histidine biosynthesis trifunctional protein;Phosphoribosyl-AMP cyclohydrolase;Phosphoribosyl-ATP pyrophosphohydrolase;Histidinol dehydrogenase	>sp|P00815|HIS2_YEAST Histidine biosynthesis trifunctional protein OS=Saccharomyces cerevisiae (strain ATCC 204508 / S288c) GN=HIS4 PE=1 SV=3	P00815	87.72	0	56.367	3	3	Y	2.24654	0.438334	0.358195	4.74542	4.03587	1	15	1	6	1	3	1.2087e+08	29949000	42894000	279910000	39807000	57379000	0	32468000	-14485000	279910000	7339000	9.09213e+07	1.64032e+08	9.47041e+07	0.960057	0.438334	0.358195			16	16	16	1	16	16	16	6
17	ACO1	P19414	Aconitate hydratase, mitochondrial	>sp|P19414|ACON_YEAST Aconitate hydratase, mitochondrial OS=Saccharomyces cerevisiae (strain ATCC 204508 / S288c) GN=ACO1 PE=1 SV=2	P19414	85.367	0	155.44	3	3	Y	2.16721	0.131162	0.882192	4.49155	3.81996	10	20	13	8	1	6	426830000	1.11737e+08	329520000	561370000	389600000	191130000	0	144080000	138390000	561370000	245520000	3.15093e+08	2.19905e+08	1.26962e+08	2.48178	0.131162	0.882192			22	22	21	1	22	22	21	8
18	HHF1	P02309	Histone H4	>sp|P02309|H4_YEAST Histone H4 OS=Saccharomyces cerevisiae (strain ATCC 204508 / S288c) GN=HHF1 PE=1 SV=2	P02309	11.368	0	2.9537	3	3	Y	2.03418	0.199103	0.700922	4.0959	3.48347	1	1	1	1	1	1	59025000	1.69443e+07	38486000	31409000	107180000	28478000	0	22355000	10008000	31409000	84825000	4.20807e+07	3.85332e+07	2.22472e+07	1.89151	0.199103	0.700922			1	1	1	1	1	1	1	1
19	HXK1	P04806	Hexokinase-1	>sp|P04806|HXKA_YEAST Hexokinase-1 OS=Saccharomyces cerevisiae (strain ATCC 204508 / S288c) GN=HXK1 PE=1 SV=2	P04806	53.738	0	246.38	3	3	Y	1.96231	0.190563	0.71996	3.89687	3.3142	9	14	12	6	1	9	3.29807e+08	9.95133e+07	206950000	465570000	316900000	113020000	0	185520000	93930000	465570000	131380000	2.30293e+08	2.04614e+08	1.18134e+08	1.94942	0.190563	0.71996			15	14	14	1	15	14	14	5
20	LPD1	P09624	Dihydrolipoyl dehydrogenase, mitochondrial	>sp|P09624|DLDH_YEAST Dihydrolipoyl dehydrogenase, mitochondrial OS=Saccharomyces cerevisiae (strain ATCC 204508 / S288c) GN=LPD1 PE=1 SV=1	P09624	54.009	0	71.583	3	2	Y	1.95047	0.11461	0.940777	3.865	3.2871	5	12	4	1		6	1.17874e+08	35859500	77831000	160820000	114970000	0		71719000	77831000	160820000	43251000	9.39673e+07	6.04227e+07	3.48851e+07	2.69363	0.11461	0.940777			15	15	15	1	15	15	15	1
21	UFD4	P33202	Ubiquitin fusion degradation protein 4	>sp|P33202|UFD4_YEAST Ubiquitin fusion degradation protein 4 OS=Saccharomyces cerevisiae (strain ATCC 204508 / S288c) GN=UFD4 PE=1 SV=1	P33202	167.84	0	13.618	3	3	Y	1.86662	0.0245066	1.61072	3.64676	3.10149	4	1	2	3	1	2	23348000	7528000	38674000	11321000	20049000	22584000	0	0	16090000	11321000	20049000	15820000	4.37026e+06	2.52317e+06	6.26989	0.0245066	1.61072			8	8	8	1	8	8	8	3
22	MDH1	P17505	Malate dehydrogenase, mitochondrial	>sp|P17505|MDHM_YEAST Malate dehydrogenase, mitochondrial OS=Saccharomyces cerevisiae (strain ATCC 204508 / S288c) GN=MDH1 PE=1 SV=2	P17505	35.65	0	65.398	3	2	Y	1.8396	0.105845	0.975331	3.57911	3.04395	1	3	1	1		2	19737000	6484000	17538000	21919000	19754000	12968000		0	4570000	21919000	19754000	1.54143e+07	9.45365e+06	5.45807e+06	2.82414	0.105845	0.975331			4	4	4	1	4	4	4	1
23	ALD4	P46367	Potassium-activated aldehyde dehydrogenase, mitochondrial	>sp|P46367|ALDH4_YEAST Potassium-activated aldehyde dehydrogenase, mitochondrial OS=Saccharomyces cerevisiae (strain ATCC 204508 / S288c) GN=ALD4 PE=1 SV=2	P46367	56.723	0	44.089	3	2	Y	1.83936	0.122395	0.912235	3.5785	3.04343	7	17	8	6		5	2.94057e+08	96620000	245690000	406850000	229630000	97474000		95766000	148216000	406850000	133864000	2.29643e+08	1.53633e+08	8.87001e+07	2.58898	0.122395	0.912235			17	17	15	1	17	17	15	6
24	PBP1	P53297	PAB1-binding protein 1	>sp|P53297|PBP1_YEAST PAB1-binding protein 1 OS=Saccharomyces cerevisiae (strain ATCC 204508 / S288c) GN=PBP1 PE=1 SV=1	P53297	78.78	0	8.0909	3	2	Y	1.74582	0.00498231	2.30257	3.35387	2.85239	2	2	1	1		2	7666500	2687750	5071400	6087100	11841000	0		5375500	5071400	6087100	6465500	5.87467e+06	720919	416223	14.1142	0.00498231	2.30257			4	4	4	1	4	4	4	1
25	ATP1	P07251	ATP synthase subunit alpha, mitochondrial	>sp|P07251|ATPA_YEAST ATP synthase subunit alpha, mitochondrial OS=Saccharomyces cerevisiae (strain ATCC 204508 / S288c) GN=ATP1 PE=1 SV=5	P07251	58.607	0	141.66	3	3	Y	1.72508	0.0431799	1.36472	3.30599	2.81167	18	23	18	15	5	13	2067300000	7.35257e+08	2065900000	2033200000	2102800000	1128000000	144740000	933030000	937900000	1888460000	1169770000	1.33204e+09	4.95621e+08	2.86147e+08	4.6551	0.0431799	1.36472			27	27	27	1	27	27	27	15
26	TDH1	P00360	Glyceraldehyde-3-phosphate dehydrogenase 1	>sp|P00360|G3P1_YEAST Glyceraldehyde-3-phosphate dehydrogenase 1 OS=Saccharomyces cerevisiae (strain ATCC 204508 / S288c) GN=TDH1 PE=1 SV=3	P00360	35.75	0	22.613	3	3	Y	1.72006	0.154604	0.810778	3.29451	2.80191	12	18	14	12	7	15	1.40967e+08	50311000	106010000	171340000	145550000	61921000	0	89012000	44089000	171340000	56538000	9.06557e+07	7.01514e+07	4.05019e+07	2.23831	0.154604	0.810778			20	10	10	1	20	10	10	3
27	RPL32	P38061	60S ribosomal protein L32	>sp|P38061|RL32_YEAST 60S ribosomal protein L32 OS=Saccharomyces cerevisiae (strain ATCC 204508 / S288c) GN=RPL32 PE=1 SV=1	P38061	14.771	0	7.5788	3	3	Y	1.68395	0.360822	0.442707	3.21307	2.73264	4	1	4	1	1	1	6.39173e+07	2.33903e+07	128780000	13637000	49335000	26426000	30475000	13270000	102354000	-16838000	36065000	40527000	5.97211e+07	3.448e+07	1.17538	0.360822	0.442707			4	4	4	1	4	4	4	1
28	UBP12	P39538	Ubiquitin carboxyl-terminal hydrolase 12	>sp|P39538|UBP12_YEAST Ubiquitin carboxyl-terminal hydrolase 12 OS=Saccharomyces cerevisiae (strain ATCC 204508 / S288c) GN=UBP12 PE=1 SV=1	P39538	143.19	0	20.239	3	3	Y	1.66815	0.346525	0.460265	3.17807	2.70288	12	1	4	4	1	4	1.00923e+08	37339000	208870000	20530000	73368000	41568000	17097000	53352000	167302000	3433000	20016000	6.35837e+07	9.02046e+07	5.20796e+07	1.22089	0.346525	0.460265			13	13	13	1	13	13	13	4
29	ARA1	P38115	D-arabinose dehydrogenase [NAD(P)+] heavy chain	>sp|P38115|ARA1_YEAST D-arabinose dehydrogenase [NAD(P)+] heavy chain OS=Saccharomyces cerevisiae (strain ATCC 204508 / S288c) GN=ARA1 PE=1 SV=1	P38115	38.883	0	14.795	3	3	Y	1.59305	0.526347	0.278728	3.01686	2.56577	1	6	2	2	1	2	4.96203e+07	1.93393e+07	15723000	109750000	23388000	20838000	0	37180000	-5115000	109750000	-13792000	30281000	6.89588e+07	3.98134e+07	0.760574	0.526347	0.278728			6	6	6	1	6	6	6	2
30	HTB2;HTB1	P02294;P02293	Histone H2B.2;Histone H2B.1	>sp|P02294|H2B2_YEAST Histone H2B.2 OS=Saccharomyces cerevisiae (strain ATCC 204508 / S288c) GN=HTB2 PE=1 SV=2;>sp|P02293|H2B1_YEAST Histone H2B.1 OS=Saccharomyces cerevisiae (strain ATCC 204508 / S288c) GN=HTB1 PE=1 SV=2	P02294;P02293	14.237	0	3.4989	2	3	Y	1.57901	0.753863	0.122708	2.98765	2.54093		1	1	2	2	1	90727000	3.57062e+07		11164000	170290000	23822000	73929000	9367700	-23822000	-62765000	160922300	2.47784e+07	1.19501e+08	6.8994e+07	0.359139	0.753863	0.122708			3;3	3;3	3;3	2	3	3	3	2
31	HSP82	P02829	ATP-dependent molecular chaperone HSP82	>sp|P02829|HSP82_YEAST ATP-dependent molecular chaperone HSP82 OS=Saccharomyces cerevisiae (strain ATCC 204508 / S288c) GN=HSP82 PE=1 SV=1	P02829	81.405	0	51.257	3	3	Y	1.57274	0.295977	0.528742	2.97468	2.5299	30	39	33	34	14	33	140137000	5.53923e+07	87101000	196120000	137190000	98766000	0	67411000	-11665000	196120000	69779000	8.47447e+07	1.04698e+08	6.04473e+07	1.40196	0.295977	0.528742			42	6	6	1	42	6	6	4
32	PGM1	P33401	Phosphoglucomutase-1	>sp|P33401|PGM1_YEAST Phosphoglucomutase 1 OS=Saccharomyces cerevisiae (strain ATCC 204508 / S288c) GN=PGM1 PE=1 SV=1	P33401	63.111	0	3.0959	2	2	Y	1.55558	0.42265	0.374019	2.93953	2.5		4	1	1		1	4331550	No LFQ Int		8663100	0	0		0	0	8663100	0	2887700	5.00164e+06	2887700	1	0.42265	0.374019			4	2	2	1	4	2	2	1
33	RPL6B	P05739	60S ribosomal protein L6-B	>sp|P05739|RL6B_YEAST 60S ribosomal protein L6-B OS=Saccharomyces cerevisiae (strain ATCC 204508 / S288c) GN=RPL6B PE=1 SV=4	P05739	19.986	0.00096712	2.4827	2	3	Y	1.55504	0.404385	0.393205	2.93841	2.49905	3		3	6	1	3	13604000	5.44367e+06	16670000		10538000	16331000	0	0	339000	0	10538000	3.62567e+06	5.98866e+06	3.45755e+06	1.04862	0.404385	0.393205			6	1	1	1	6	1	1	1
34	IDI1	P15496	Isopentenyl-diphosphate Delta-isomerase	>sp|P15496|IDI1_YEAST Isopentenyl-diphosphate Delta-isomerase OS=Saccharomyces cerevisiae (strain ATCC 204508 / S288c) GN=IDI1 PE=1 SV=2	P15496	33.351	0	5.2942	2	2	Y	1.44567	0.604025	0.218945	2.7239	2.31662		1	1	1		1	24873500	10737000		25526000	24221000	21474000		0	-21474000	25526000	24221000	9.42433e+06	2.67667e+07	1.54538e+07	0.609841	0.604025	0.218945			2	2	2	1	2	2	2	1
35	LEU4	P06208-2;P06208	2-isopropylmalate synthase	>sp|P06208-2|LEU1_YEAST Isoform Cytoplasmic of 2-isopropylmalate synthase OS=Saccharomyces cerevisiae (strain ATCC 204508 / S288c) GN=LEU4;>sp|P06208|LEU1_YEAST 2-isopropylmalate synthase OS=Saccharomyces cerevisiae (strain ATCC 204508 / S288c) GN=LEU4 PE=	P06208-2;P06208	65.162	0	80.719	3	2	Y	1.42922	0.0404796	1.39276	2.69302	2.29035	7	13	9	9		5	1.73097e+09	755765000	1699100000	1634000000	1859800000	940820000		570710000	758280000	1634000000	1289090000	1.22712e+09	4.41136e+08	2.5469e+08	4.8181	0.0404796	1.39276			19;19	19;19	13;13	2	19	19	13	9
36	FUS3	P16892	Mitogen-activated protein kinase FUS3	>sp|P16892|FUS3_YEAST Mitogen-activated protein kinase FUS3 OS=Saccharomyces cerevisiae (strain ATCC 204508 / S288c) GN=FUS3 PE=1 SV=2	P16892	40.772	0	13.969	3	2	Y	1.40005	0.254271	0.594703	2.63911	2.24451	5	1	2	1		2	29467000	13128500	60623000	8875000	18903000	13774000		12483000	46849000	8875000	6420000	2.07147e+07	2.26663e+07	1.30864e+07	1.58292	0.254271	0.594703			6	6	6	1	6	6	6	1
37	VPS1	P21576	Vacuolar protein sorting-associated protein 1	>sp|P21576|VPS1_YEAST Vacuolar protein sorting-associated protein 1 OS=Saccharomyces cerevisiae (strain ATCC 204508 / S288c) GN=VPS1 PE=1 SV=2	P21576	78.736	0	54.822	3	3	Y	1.38745	0.0667315	1.17567	2.61617	2.22499	6	13	7	7	1	6	1.38403e+08	62204000	126620000	157320000	131270000	80733000	41451000	64428000	45887000	115869000	66842000	7.61993e+07	3.59171e+07	2.07368e+07	3.6746	0.0667315	1.17567			15	15	15	1	15	15	15	7
38	FAS1	P07149	Fatty acid synthase subunit beta;3-hydroxyacyl-[acyl-carrier-protein] dehydratase;Enoyl-[acyl-carrier-protein] reductase [NADH];[Acyl-carrier-protein] acetyltransferase;[Acyl-carrier-protein] malonyltransferase;S-acyl fatty acid synthase thioesterase	>sp|P07149|FAS1_YEAST Fatty acid synthase subunit beta OS=Saccharomyces cerevisiae (strain ATCC 204508 / S288c) GN=FAS1 PE=1 SV=2	P07149	228.69	0	323.31	3	3	Y	1.37234	0.166064	0.779726	2.5889	2.2018	41	66	47	39	14	41	1979300000	8.98947e+08	1575300000	2408300000	1954300000	1181000000	341740000	1174100000	394300000	2066560000	780200000	1.08035e+09	8.75604e+08	5.0553e+08	2.13707	0.166064	0.779726			73	73	73	1	73	73	73	39
39	ACC1	Q00955	Acetyl-CoA carboxylase;Biotin carboxylase	>sp|Q00955|ACAC_YEAST Acetyl-CoA carboxylase OS=Saccharomyces cerevisiae (strain ATCC 204508 / S288c) GN=ACC1 PE=1 SV=2	Q00955;P32874	250.35	0	237.88	3	3	Y	1.37159	0.120269	0.919845	2.58755	2.20065	40	59	34	30	5	25	1034020000	469870000	970960000	1092500000	1038600000	750750000	131140000	527720000	220210000	961360000	510880000	564150000	3.73436e+08	2.15603e+08	2.61661	0.120269	0.919845			68;2	68;2	68;2	2	68	68	68	30
40	LAT1	P12695	Dihydrolipoyllysine-residue acetyltransferase component of pyruvate dehydrogenase complex, mitochondrial	>sp|P12695|ODP2_YEAST Dihydrolipoyllysine-residue acetyltransferase component of pyruvate dehydrogenase complex, mitochondrial OS=Saccharomyces cerevisiae (strain ATCC 204508 / S288c) GN=LAT1 PE=1 SV=1	P12695	51.817	0	45.74	3	2	Y	1.37001	0.174461	0.758301	2.58472	2.19824	6	14	10	6		5	1.57687e+08	71733000	105010000	212200000	155850000	70943000		72523000	34067000	212200000	83327000	1.09865e+08	9.19838e+07	5.31069e+07	2.06875	0.174461	0.758301			15	15	15	1	15	15	15	6
41	FAS2	P19097	Fatty acid synthase subunit alpha;Acyl carrier;3-oxoacyl-[acyl-carrier-protein] reductase;3-oxoacyl-[acyl-carrier-protein] synthase	>sp|P19097|FAS2_YEAST Fatty acid synthase subunit alpha OS=Saccharomyces cerevisiae (strain ATCC 204508 / S288c) GN=FAS2 PE=1 SV=2	P19097	206.94	0	323.31	3	3	Y	1.35029	0.141382	0.849606	2.54964	2.16841	49	80	56	53	5	50	2.32017e+09	1.06999e+09	2128200000	2417500000	2414800000	1574800000	132260000	1502900000	553400000	2285240000	911900000	1250180000	9.14135e+08	5.27776e+08	2.36877	0.141382	0.849606			87	87	87	1	87	87	87	53
42	KGD2	P19262	Dihydrolipoyllysine-residue succinyltransferase component of 2-oxoglutarate dehydrogenase complex, mitochondrial	>sp|P19262|ODO2_YEAST Dihydrolipoyllysine-residue succinyltransferase component of 2-oxoglutarate dehydrogenase complex, mitochondrial OS=Saccharomyces cerevisiae (strain ATCC 204508 / S288c) GN=KGD2 PE=1 SV=2	P19262	50.43	0	3.7315	3	2	Y	1.34136	0.30231	0.519547	2.53389	2.15502	2	1	1	1		1	8772000	4070500	14612000	0	11704000	0		8141000	14612000	0	3563000	6.05833e+06	7.6189e+06	4.39877e+06	1.37728	0.30231	0.519547			3	3	3	1	3	3	3	1
43	URA8	P38627	CTP synthase 2	>sp|P38627|URA8_YEAST CTP synthase 2 OS=Saccharomyces cerevisiae (strain ATCC 204508 / S288c) GN=URA8 PE=1 SV=4	P38627	64.51	0	30.292	3	3	Y	1.33444	0.113888	0.943521	2.52177	2.14471	10	7	6	7	2	7	1.18118e+08	55074000	205090000	56047000	93216000	98620000	0	66602000	106470000	56047000	26614000	6.30437e+07	4.03851e+07	2.33164e+07	2.70384	0.113888	0.943521			14	10	10	1	14	10	10	5
44	ILV3	P39522	Dihydroxy-acid dehydratase, mitochondrial	>sp|P39522|ILV3_YEAST Dihydroxy-acid dehydratase, mitochondrial OS=Saccharomyces cerevisiae (strain ATCC 204508 / S288c) GN=ILV3 PE=1 SV=2	P39522	62.86	0	31.39	3	2	Y	1.32691	0.180576	0.74334	2.50865	2.13355	4	10	7	2		5	1.24464e+08	58336500	71021000	169990000	132380000	33114000		83559000	37907000	169990000	48821000	8.55727e+07	7.33109e+07	4.23261e+07	2.02175	0.180576	0.74334			13	13	13	1	13	13	13	2
45	LEU1	P07264	3-isopropylmalate dehydratase	>sp|P07264|LEUC_YEAST 3-isopropylmalate dehydratase OS=Saccharomyces cerevisiae (strain ATCC 204508 / S288c) GN=LEU1 PE=1 SV=3	P07264	85.793	0	90.834	3	2	Y	1.32091	0.234316	0.630198	2.49823	2.12469	13	26	11	10		8	5.03987e+08	237205000	326030000	746870000	439060000	258160000		216250000	67870000	746870000	222810000	345850000	3.55829e+08	2.05438e+08	1.68348	0.234316	0.630198			30	30	30	1	30	30	30	10
46	POR1	P04840	Mitochondrial outer membrane protein porin 1	>sp|P04840|VDAC1_YEAST Mitochondrial outer membrane protein porin 1 OS=Saccharomyces cerevisiae (strain ATCC 204508 / S288c) GN=POR1 PE=1 SV=4	P04840	30.428	0	140.07	3	3	Y	1.3163	0.200997	0.696811	2.49026	2.11791	10	14	11	13	1	13	5.14197e+08	242785000	442020000	568990000	531580000	373920000	18205000	336230000	68100000	550785000	195350000	2.71412e+08	2.5017e+08	1.44436e+08	1.87911	0.200997	0.696811			17	17	17	1	17	17	17	13
47	TPS1	Q00764	Alpha,alpha-trehalose-phosphate synthase [UDP-forming] 56 kDa subunit	>sp|Q00764|TPS1_YEAST Alpha,alpha-trehalose-phosphate synthase [UDP-forming] 56 kDa subunit OS=Saccharomyces cerevisiae (strain ATCC 204508 / S288c) GN=TPS1 PE=1 SV=2	Q00764	56.147	0	54.35	3	3	Y	1.29742	0.116449	0.933865	2.45789	2.09038	6	10	6	5	1	5	1.22903e+08	5.87947e+07	122140000	134400000	112170000	76649000	22614000	77121000	45491000	111786000	35049000	6.41087e+07	4.16186e+07	2.40285e+07	2.66803	0.116449	0.933865			10	10	10	1	10	10	10	5
48	MET17	P06106	Protein MET17;O-acetylhomoserine sulfhydrylase;O-acetylserine sulfhydrylase	>sp|P06106|CYSD_YEAST Homocysteine/cysteine synthase OS=Saccharomyces cerevisiae (strain ATCC 204508 / S288c) GN=MET17 PE=1 SV=3	P06106	48.671	0	142.32	3	3	Y	1.29561	0.205278	0.687657	2.45481	2.08776	12	17	14	13	5	11	1.02883e+09	492790000	804170000	1282700000	999610000	478780000	174290000	825300000	325390000	1108410000	174310000	5.36037e+08	5.01413e+08	2.89491e+08	1.85165	0.205278	0.687657			20	20	20	1	20	20	20	13
49	KAR2	P16474	78 kDa glucose-regulated protein homolog	>sp|P16474|GRP78_YEAST 78 kDa glucose-regulated protein homolog OS=Saccharomyces cerevisiae (strain ATCC 204508 / S288c) GN=KAR2 PE=1 SV=1	P16474	74.467	0	182	3	3	Y	1.27477	0.210485	0.676779	2.41961	2.05782	26	22	26	15	2	20	862880000	4.19317e+08	1031900000	895310000	661430000	597130000	25122000	635700000	434770000	870188000	25730000	4.43563e+08	4.22298e+08	2.43814e+08	1.81927	0.210485	0.676779			35	32	32	1	35	32	32	13
50	GLK1	P17709	Glucokinase-1	>sp|P17709|HXKG_YEAST Glucokinase-1 OS=Saccharomyces cerevisiae (strain ATCC 204508 / S288c) GN=GLK1 PE=1 SV=1	P17709	55.377	0	28.753	3	2	Y	1.23211	0.115793	0.936317	2.34911	1.99786	2	10	4	4		4	1.21764e+08	60947000	82991000	137630000	144670000	49118000		72776000	33873000	137630000	71894000	8.11323e+07	5.24918e+07	3.03062e+07	2.67709	0.115793	0.936317			12	12	11	1	12	12	11	4
51	RPL20B;RPL20A	P0CX24;P0CX23	60S ribosomal protein L20-B;60S ribosomal protein L20-A	>sp|P0CX24|RL20B_YEAST 60S ribosomal protein L20-B OS=Saccharomyces cerevisiae (strain ATCC 204508 / S288c) GN=RPL20B PE=1 SV=1;>sp|P0CX23|RL20A_YEAST 60S ribosomal protein L20-A OS=Saccharomyces cerevisiae (strain ATCC 204508 / S288c) GN=RPL20A PE=1 SV=1	P0CX24;P0CX23	20.437	0	15.883	2	3	Y	1.22605	0.762094	0.117992	2.33926	1.98949	7		4	3	2	4	189355000	9.51777e+07	260470000		118240000	76756000	126760000	82017000	183714000	-126760000	36223000	31059000	1.55301e+08	8.96633e+07	0.346396	0.762094	0.117992			8;8	8;8	8;8	2	8	8	8	3
52	OST1	P41543	Dolichyl-diphosphooligosaccharide--protein glycosyltransferase subunit 1	>sp|P41543|OST1_YEAST Dolichyl-diphosphooligosaccharide--protein glycosyltransferase subunit 1 OS=Saccharomyces cerevisiae (strain ATCC 204508 / S288c) GN=OST1 PE=1 SV=1	P41543	54.071	0	5.7594	2	2	Y	1.21784	0.366193	0.43629	2.32598	1.97819	1	2		1		1	17643500	8919000	19477000	15810000		17838000		0	1639000	15810000	0	5.81633e+06	8.69348e+06	5.01918e+06	1.15882	0.366193	0.43629			3	3	3	1	3	3	3	1
53	FAA1	P30624	Long-chain-fatty-acid--CoA ligase 1	>sp|P30624|LCF1_YEAST Long-chain-fatty-acid--CoA ligase 1 OS=Saccharomyces cerevisiae (strain ATCC 204508 / S288c) GN=FAA1 PE=1 SV=1	P30624	77.865	0	47.591	3	3	Y	1.21418	0.133578	0.874266	2.32009	1.97318	12	16	10	4	2	5	1.93307e+08	97967000	197290000	250200000	132430000	91015000	93706000	109180000	106275000	156494000	23250000	9.53397e+07	6.72917e+07	3.88509e+07	2.45399	0.133578	0.874266			21	21	19	1	21	21	19	4
54	YDL124W	Q07551	NADPH-dependent alpha-keto amide reductase	>sp|Q07551|KAR_YEAST NADPH-dependent alpha-keto amide reductase OS=Saccharomyces cerevisiae (strain ATCC 204508 / S288c) GN=YDL124W PE=1 SV=1	Q07551	35.56	0	27.292	3	2	Y	1.21182	0.4332	0.363312	2.3163	1.96996	3	9	2	3		4	8.06127e+07	40921000	33110000	162960000	45768000	34879000		46963000	-1769000	162960000	-1195000	53332000	9.49411e+07	5.48143e+07	0.972959	0.4332	0.363312			9	9	9	1	9	9	9	3
55	TUB1	P09733	Tubulin alpha-1 chain	>sp|P09733|TBA1_YEAST Tubulin alpha-1 chain OS=Saccharomyces cerevisiae (strain ATCC 204508 / S288c) GN=TUB1 PE=1 SV=2	P09733	49.799	0	323.31	3	3	Y	1.20084	0.393435	0.405127	2.29874	1.95502	24	22	24	16	19	17	4254000000	2.17593e+09	6374900000	2748400000	3638700000	1070200000	4105700000	1351900000	5304700000	-1357300000	2286800000	2.07807e+09	3.3359e+09	1.92598e+09	1.07896	0.393435	0.405127			27	27	18	1	27	27	18	16
56	HSP42	Q12329	Heat shock protein 42	>sp|Q12329|HSP42_YEAST Heat shock protein 42 OS=Saccharomyces cerevisiae (strain ATCC 204508 / S288c) GN=HSP42 PE=1 SV=1	Q12329	42.816	0	7.782	3	2	Y	1.19702	0.0520725	1.28339	2.29265	1.94985	4	3	2	2		2	4.44233e+07	22783000	55926000	35692000	41652000	19269000		26297000	36657000	35692000	15355000	2.92347e+07	1.20298e+07	6.94542e+06	4.2092	0.0520725	1.28339			4	4	4	1	4	4	4	2
57	CLC1	P17891	Clathrin light chain	>sp|P17891|CLC1_YEAST Clathrin light chain OS=Saccharomyces cerevisiae (strain ATCC 204508 / S288c) GN=CLC1 PE=1 SV=1	P17891	26.531	0	10.242	2	2	Y	1.18662	0.658136	0.181684	2.27619	1.93585		5	1	1		2	24609000	12712250		38669000	10549000	9530500		15894000	-9530500	38669000	-5345000	7.93117e+06	2.67019e+07	1.54163e+07	0.514465	0.658136	0.181684			5	5	5	1	5	5	5	1
58	RVB1	Q03940	RuvB-like protein 1	>sp|Q03940|RUVB1_YEAST RuvB-like protein 1 OS=Saccharomyces cerevisiae (strain ATCC 204508 / S288c) GN=RVB1 PE=1 SV=1	Q03940	50.452	0	71.584	3	3	Y	1.17285	0.0153956	1.8126	2.25456	1.91745	7	6	5	6	4	4	1.50643e+08	7.85643e+07	169000000	101890000	181040000	98199000	44805000	92689000	70801000	57085000	88351000	72079000	1.56721e+07	9.04831e+06	7.96602	0.0153956	1.8126			13	13	13	1	13	13	13	6
59	SHM2	P37291	Serine hydroxymethyltransferase, cytosolic	>sp|P37291|GLYC_YEAST Serine hydroxymethyltransferase, cytosolic OS=Saccharomyces cerevisiae (strain ATCC 204508 / S288c) GN=SHM2 PE=1 SV=2	P37291	52.218	0	110.24	3	3	Y	1.15133	0.27373	0.562678	2.22118	1.88907	12	23	15	16	2	18	7.16067e+08	3.79058e+08	515960000	801550000	830690000	513520000	35215000	588440000	2440000	766335000	242250000	3.37008e+08	3.90664e+08	2.2555e+08	1.49416	0.27373	0.562678			27	27	26	1	27	27	26	16
60	BAT1	P38891	Branched-chain-amino-acid aminotransferase, mitochondrial	>sp|P38891|BCA1_YEAST Branched-chain-amino-acid aminotransferase, mitochondrial OS=Saccharomyces cerevisiae (strain ATCC 204508 / S288c) GN=BAT1 PE=1 SV=1	P38891	43.596	0	55.394	3	3	Y	1.12431	0.417153	0.379704	2.17998	1.85402	5	10	7	6	1	6	1.95623e+08	105513000	115640000	311290000	159940000	113250000	43519000	159770000	2390000	267771000	170000	9.01103e+07	1.53863e+08	8.88326e+07	1.01438	0.417153	0.379704			11	11	9	1	11	11	9	6
61	TUB2	P02557	Tubulin beta chain	>sp|P02557|TBB_YEAST Tubulin beta chain OS=Saccharomyces cerevisiae (strain ATCC 204508 / S288c) GN=TUB2 PE=1 SV=2	P02557	50.922	0	323.31	3	3	Y	1.12374	0.393931	0.40458	2.17911	1.85328	20	19	23	17	16	17	4827800000	2605000000	7433800000	2474400000	4575200000	1828200000	3988200000	1998600000	5605600000	-1513800000	2576600000	2222800000	3.57286e+09	2.06279e+09	1.07757	0.393931	0.40458			24	24	24	1	24	24	24	17
62	SPT6	P23615	Transcription elongation factor SPT6	>sp|P23615|SPT6_YEAST Transcription elongation factor SPT6 OS=Saccharomyces cerevisiae (strain ATCC 204508 / S288c) GN=SPT6 PE=1 SV=1	P23615	168.29	0	9.9625	2	2	Y	1.12122	0.369255	0.432673	2.17531	1.85005		2	2	1		2	45392000	24535500		38001000	52783000	0		49071000	0	38001000	3712000	1.39043e+07	2.09507e+07	1.20959e+07	1.14951	0.369255	0.432673			3	3	3	1	3	3	3	1
63	YMR018W	Q04364	TPR repeat-containing protein YMR018W	>sp|Q04364|YMP8_YEAST TPR repeat-containing protein YMR018W OS=Saccharomyces cerevisiae (strain ATCC 204508 / S288c) GN=YMR018W PE=1 SV=1	Q04364	59.064	0	3.0502	2	2	Y	1.10335	0.185765	0.731036	2.14853	1.82728	1		1	1		1	52548000	28757500	60944000		44152000	38928000		18587000	22016000	0	25565000	1.58603e+07	1.38496e+07	7.99607e+06	1.98352	0.185765	0.731036	81	438	1	1	1	1	1	1	1	1
64	CAM1	P29547	Elongation factor 1-gamma 1	>sp|P29547|EF1G1_YEAST Elongation factor 1-gamma 1 OS=Saccharomyces cerevisiae (strain ATCC 204508 / S288c) GN=CAM1 PE=1 SV=2	P29547	47.087	0	35.587	3	3	Y	1.09144	0.340572	0.467791	2.13087	1.81226	5	11	8	7	1	7	1.66993e+08	9.21467e+07	133970000	187430000	179580000	153030000	0	123410000	-19060000	187430000	56170000	7.48467e+07	1.04504e+08	6.03356e+07	1.24051	0.340572	0.467791			13	11	11	1	13	11	11	6
65	LSP1	Q12230	Sphingolipid long chain base-responsive protein LSP1	>sp|Q12230|LSP1_YEAST Sphingolipid long chain base-responsive protein LSP1 OS=Saccharomyces cerevisiae (strain ATCC 204508 / S288c) GN=LSP1 PE=1 SV=1	Q12230	38.071	0	43.161	3	3	Y	1.0796	0.163043	0.787698	2.11346	1.79745	4	8	5	6	5	5	160820000	8.94713e+07	121070000	222770000	138620000	94392000	87036000	86986000	26678000	135734000	51634000	7.13487e+07	5.71385e+07	3.29889e+07	2.16281	0.163043	0.787698			10	8	8	1	10	8	8	6
66	SSA1	P10591	Heat shock protein SSA1	>sp|P10591|HSP71_YEAST Heat shock protein SSA1 OS=Saccharomyces cerevisiae (strain ATCC 204508 / S288c) GN=SSA1 PE=1 SV=4	P10591	69.656	0	188.61	3	3	Y	1.07025	0.213289	0.671031	2.0998	1.78583	39	42	42	45	28	45	792440000	4.43737e+08	740540000	854950000	781830000	581530000	119310000	630370000	159010000	735640000	151460000	3.48703e+08	3.35118e+08	1.93481e+08	1.80227	0.213289	0.671031			50	11	11	1	50	11	11	8
67	ILV5	P06168	Ketol-acid reductoisomerase, mitochondrial	>sp|P06168|ILV5_YEAST Ketol-acid reductoisomerase, mitochondrial OS=Saccharomyces cerevisiae (strain ATCC 204508 / S288c) GN=ILV5 PE=1 SV=1	P06168	44.368	0	257.29	3	3	Y	1.05042	0.296335	0.528217	2.07113	1.76145	15	22	17	17	10	17	1510200000	8.57363e+08	970300000	2263000000	1297300000	1031100000	733850000	807140000	-60800000	1529150000	490160000	6.52837e+08	8.07362e+08	4.66131e+08	1.40054	0.296335	0.528217			24	24	24	1	24	24	24	17
68	REB1	P21538	DNA-binding protein REB1	>sp|P21538|REB1_YEAST DNA-binding protein REB1 OS=Saccharomyces cerevisiae (strain ATCC 204508 / S288c) GN=REB1 PE=1 SV=2	P21538	91.873	0.00098814	2.6281	3	2	Y	1.04673	0.00850761	2.07019	2.06585	1.75696	1	1	1	1		1	5.47423e+06	3115750	6315600	3846900	6260200	2760600		3470900	3555000	3846900	2789300	3.39707e+06	546202	315350	10.7724	0.00850761	2.07019			1	1	1	1	1	1	1	1
69	STE24	P47154	CAAX prenyl protease 1	>sp|P47154|STE24_YEAST CAAX prenyl protease 1 OS=Saccharomyces cerevisiae (strain ATCC 204508 / S288c) GN=STE24 PE=1 SV=1	P47154	52.323	0	17.228	3	2	Y	1.03776	0.0310298	1.50822	2.05303	1.74606	3	2	2	4		1	4.82907e+07	27657000	61006000	32716000	51150000	23594000		31720000	37412000	32716000	19430000	2.98527e+07	9.32669e+06	5.38477e+06	5.54391	0.0310298	1.50822			5	5	5	1	5	5	5	4
70	XRN1	P22147	5-3 exoribonuclease 1	>sp|P22147|XRN1_YEAST 5-3 exoribonuclease 1 OS=Saccharomyces cerevisiae (strain ATCC 204508 / S288c) GN=XRN1 PE=1 SV=1	P22147	175.46	0	19.594	3	3	Y	1.03045	0.468521	0.329271	2.04267	1.73724	3	9	3	6	1	9	69972000	4.02777e+07	64035000	95160000	50721000	55014000	0	65819000	9021000	95160000	-15098000	2.96943e+07	5.79633e+07	3.34651e+07	0.887321	0.468521	0.329271			17	17	17	1	17	17	17	6
71	QNS1	P38795	Glutamine-dependent NAD(+) synthetase	>sp|P38795|NADE_YEAST Glutamine-dependent NAD(+) synthetase OS=Saccharomyces cerevisiae (strain ATCC 204508 / S288c) GN=QNS1 PE=1 SV=1	P38795	80.685	0	7.5047	3	2	Y	1.01518	0.167321	0.776449	2.02116	1.71895	1	1	1	1		1	1.05311e+07	6126500	8339400	10489000	12765000	0		12253000	8339400	10489000	512000	6446800	5.25087e+06	3.03159e+06	2.12654	0.167321	0.776449			1	1	1	1	1	1	1	1
72	DAK1	P54838	Dihydroxyacetone kinase 1	>sp|P54838|DAK1_YEAST Dihydroxyacetone kinase 1 OS=Saccharomyces cerevisiae (strain ATCC 204508 / S288c) GN=DAK1 PE=1 SV=1	P54838	62.206	0	27.62	3	2	Y	1.00838	0.151644	0.819176	2.01166	1.71087	6	9	2	4		5	7.64057e+07	44659000	58679000	85070000	85468000	44005000		45313000	14674000	85070000	40155000	46633000	3.56423e+07	2.05781e+07	2.26615	0.151644	0.819176			14	14	14	1	14	14	14	4
73	SPF1	P39986	Manganese-transporting ATPase 1	>sp|P39986|ATC6_YEAST Manganese-transporting ATPase 1 OS=Saccharomyces cerevisiae (strain ATCC 204508 / S288c) GN=SPF1 PE=1 SV=1	P39986	135.27	0	48.437	3	3	Y	1.00561	0.478232	0.320361	2.00779	1.70758	13	8	3	10	2	9	1.33618e+08	78250000	247980000	101160000	51715000	111970000	0	122780000	136010000	101160000	-71065000	5.53683e+07	1.10872e+08	6.40122e+07	0.864966	0.478232	0.320361			21	21	21	1	21	21	21	10
74	POB3	Q04636	FACT complex subunit POB3	>sp|Q04636|POB3_YEAST FACT complex subunit POB3 OS=Saccharomyces cerevisiae (strain ATCC 204508 / S288c) GN=POB3 PE=1 SV=1	Q04636	62.993	0	10.552	3	2	Y	1.00534	0.289274	0.53869	2.00742	1.70727	1	6	2	2		2	1.24169e+07	7272950	6410600	17398000	13442000	7178300		7367600	-767700	17398000	6074400	7.56823e+06	9.17452e+06	5.29691e+06	1.4288	0.289274	0.53869			6	6	6	1	6	6	6	2
75	TSL1	P38427	Trehalose synthase complex regulatory subunit TSL1	>sp|P38427|TSL1_YEAST Trehalose synthase complex regulatory subunit TSL1 OS=Saccharomyces cerevisiae (strain ATCC 204508 / S288c) GN=TSL1 PE=1 SV=1	P38427	123.02	0	18.088	3	3	Y	0.987098	0.610695	0.214176	1.98219	1.68581	1	7	5	1	1	1	9.33108e+08	5.53507e+08	44463000	484560000	2270300000	752410000	129460000	778650000	-707947000	355100000	1491650000	379601000	1.1e+09	6.35087e+08	0.597715	0.610695	0.214176			9	9	9	1	9	9	9	1
76	RPL4B	P49626	60S ribosomal protein L4-B	>sp|P49626|RL4B_YEAST 60S ribosomal protein L4-B OS=Saccharomyces cerevisiae (strain ATCC 204508 / S288c) GN=RPL4B PE=1 SV=2	P49626	39.062	0	3.7234	3	3	Y	0.983282	0.504597	0.297056	1.97696	1.68136	18	18	16	17	13	18	8.31773e+07	4.94703e+07	96178000	113260000	40094000	80037000	0	68374000	16141000	113260000	-28280000	33707000	7.23866e+07	4.17924e+07	0.806534	0.504597	0.297056			21	2	2	1	21	2	2	2
77	SCP160	P06105	Protein SCP160	>sp|P06105|SC160_YEAST Protein SCP160 OS=Saccharomyces cerevisiae (strain ATCC 204508 / S288c) GN=SCP160 PE=1 SV=3	P06105	134.81	0	135.56	3	3	Y	0.978714	0.483173	0.315897	1.97071	1.67604	18	35	17	27	1	21	489200000	291878000	336610000	717480000	413510000	447110000	67614000	360910000	-110500000	649866000	52600000	197322000	4.00309e+08	2.31119e+08	0.853769	0.483173	0.315897			42	42	42	1	42	42	42	27
78	GDH1	P07262	NADP-specific glutamate dehydrogenase 1	>sp|P07262|DHE4_YEAST NADP-specific glutamate dehydrogenase 1 OS=Saccharomyces cerevisiae (strain ATCC 204508 / S288c) GN=GDH1 PE=1 SV=2	P07262;P39708	49.569	0	170.68	3	3	Y	0.975997	0.54513	0.2635	1.967	1.67289	11	21	13	10	2	12	634310000	3.7917e+08	421870000	966160000	514900000	313370000	39241000	784900000	108500000	926919000	-270000000	2.5514e+08	6.11785e+08	3.53214e+08	0.722337	0.54513	0.2635			23;7	23;7	23;7	2	23	23	23	10
79	ADH5	P38113	Alcohol dehydrogenase 5	>sp|P38113|ADH5_YEAST Alcohol dehydrogenase 5 OS=Saccharomyces cerevisiae (strain ATCC 204508 / S288c) GN=ADH5 PE=1 SV=1	P38113	37.648	0.0044524	1.9037	3	3	Y	0.970621	0.42265	0.374019	1.95968	1.66667	3	1	1	1	1	1	4.36167e+06	No LFQ Int	13085000	0	0	0	0	0	13085000	0	0	4.36167e+06	7.55463e+06	4.36167e+06	1	0.42265	0.374019			3	2	2	1	3	2	2	0
80	RPL26B;RPL26A	P53221;P05743	60S ribosomal protein L26-B;60S ribosomal protein L26-A	>sp|P53221|RL26B_YEAST 60S ribosomal protein L26-B OS=Saccharomyces cerevisiae (strain ATCC 204508 / S288c) GN=RPL26B PE=1 SV=2;>sp|P05743|RL26A_YEAST 60S ribosomal protein L26-A OS=Saccharomyces cerevisiae (strain ATCC 204508 / S288c) GN=RPL26A PE=1 SV=3	P53221;P05743	14.235	0	2.839	2	3	Y	0.949836	0.508611	0.293614	1.93165	1.64283	1		1	2	1	1	27576500	16786000	28533000		26620000	29317000	0	21041000	-784000	0	5579000	1.59833e+06	3.46957e+06	2.00316e+06	0.797906	0.508611	0.293614			2;2	2;2	2;2	2	2	2	2	2
81	HSP104	P31539	Heat shock protein 104	>sp|P31539|HS104_YEAST Heat shock protein 104 OS=Saccharomyces cerevisiae (strain ATCC 204508 / S288c) GN=HSP104 PE=1 SV=2	P31539	102.03	0	95.091	3	2	Y	0.943747	0.170848	0.767391	1.92352	1.63591	12	25	11	10		8	303240000	185365000	216480000	323890000	369350000	188980000		181750000	27500000	323890000	187600000	1.79663e+08	1.48354e+08	8.56524e+07	2.09759	0.170848	0.767391			27	27	27	1	27	27	27	10
82	STI1	P15705	Heat shock protein STI1	>sp|P15705|STI1_YEAST Heat shock protein STI1 OS=Saccharomyces cerevisiae (strain ATCC 204508 / S288c) GN=STI1 PE=1 SV=1	P15705	66.264	0	110.54	3	3	Y	0.908322	0.454522	0.342445	1.87686	1.59623	13	24	17	18	1	19	427490000	2.67813e+08	313400000	516500000	452570000	379450000	15758000	408230000	-66050000	500742000	44340000	1.59677e+08	3.00483e+08	1.73484e+08	0.920414	0.454522	0.342445			27	27	27	1	27	27	27	18
83	PRP6	P19735	Pre-mRNA-splicing factor 6	>sp|P19735|PRP6_YEAST Pre-mRNA-splicing factor 6 OS=Saccharomyces cerevisiae (strain ATCC 204508 / S288c) GN=PRP6 PE=1 SV=1	P19735	104.23	0.010025	1.5887	2	3	Y	0.888288	0.958718	0.0183089	1.85098	1.57422	1	1		1	1	1	64005500	4.06587e+07	89123000	38888000		18410000	75228000	28338000	70713000	-36340000	-28338000	2.01167e+06	5.96315e+07	3.44282e+07	0.0584307	0.958718	0.0183089			1	1	1	1	1	1	1	1
84	PDB1	P32473	Pyruvate dehydrogenase E1 component subunit beta, mitochondrial	>sp|P32473|ODPB_YEAST Pyruvate dehydrogenase E1 component subunit beta, mitochondrial OS=Saccharomyces cerevisiae (strain ATCC 204508 / S288c) GN=PDB1 PE=1 SV=2	P32473	40.053	0	29.969	3	3	Y	0.888142	0.24162	0.616868	1.85079	1.57406	4	6	6	5	2	6	202040000	1.28356e+08	186430000	224420000	195270000	172040000	62959000	150070000	14390000	161461000	45200000	7.36837e+07	7.75626e+07	4.47808e+07	1.64543	0.24162	0.616868			9	9	9	1	9	9	9	5
85	CDC48	P25694	Cell division control protein 48	>sp|P25694|CDC48_YEAST Cell division control protein 48 OS=Saccharomyces cerevisiae (strain ATCC 204508 / S288c) GN=CDC48 PE=1 SV=3	P25694	91.995	0	137.43	3	3	Y	0.886042	0.33962	0.469007	1.8481	1.57177	18	23	18	18	7	20	5.79217e+08	3.68513e+08	486600000	749890000	501160000	449910000	200390000	455240000	36690000	549500000	45920000	2.10703e+08	2.93443e+08	1.69419e+08	1.24368	0.33962	0.469007			30	30	30	1	30	30	30	18
86	PIL1	P53252	Sphingolipid long chain base-responsive protein PIL1	>sp|P53252|PIL1_YEAST Sphingolipid long chain base-responsive protein PIL1 OS=Saccharomyces cerevisiae (strain ATCC 204508 / S288c) GN=PIL1 PE=1 SV=1	P53252	38.349	0	155.99	3	3	Y	0.869843	0.0870298	1.06033	1.82746	1.55422	9	9	8	6	5	4	3.62443e+08	233200000	301020000	416970000	369340000	237330000	212740000	249530000	63690000	204230000	119810000	1.29243e+08	7.07433e+07	4.08437e+07	3.16434	0.0870298	1.06033			12	12	10	1	12	12	10	6
87	MAE1	P36013	NAD-dependent malic enzyme, mitochondrial	>sp|P36013|MAOM_YEAST NAD-dependent malic enzyme, mitochondrial OS=Saccharomyces cerevisiae (strain ATCC 204508 / S288c) GN=MAE1 PE=1 SV=1	P36013	74.375	0	46.412	3	3	Y	0.867094	0.282464	0.549036	1.82399	1.55126	5	11	5	4	1	2	7.11097e+07	45840000	78656000	59576000	75097000	66083000	0	71437000	12573000	59576000	3660000	2.52697e+07	3.00425e+07	1.73451e+07	1.45688	0.282464	0.549036			15	15	15	1	15	15	15	4
88	SSC1	P0CS90	Heat shock protein SSC1, mitochondrial	>sp|P0CS90|HSP77_YEAST Heat shock protein SSC1, mitochondrial OS=Saccharomyces cerevisiae (strain ATCC 204508 / S288c) GN=SSC1 PE=1 SV=1	P0CS90;P39987	70.627	0	141.38	3	3	Y	0.860579	0.411448	0.385685	1.81577	1.54427	19	26	23	22	7	23	1.00298e+09	6.49483e+08	798050000	1262700000	948180000	923900000	243690000	780860000	-125850000	1019010000	167320000	3.53493e+08	5.94703e+08	3.43352e+08	1.02954	0.411448	0.385685			34;7	34;7	34;7	2	34	34	34	22
89	ILV1	P00927	Threonine dehydratase, mitochondrial	>sp|P00927|THDH_YEAST Threonine dehydratase, mitochondrial OS=Saccharomyces cerevisiae (strain ATCC 204508 / S288c) GN=ILV1 PE=1 SV=2	P00927	63.83	0	31.89	2	3	Y	0.860536	0.977272	0.00998453	1.81571	1.54422		4	3	6	1	5	52903500	34259000		59454000	46353000	48184000	0	54593000	-48184000	59454000	-8240000	1010000	5.44119e+07	3.14147e+07	0.0321505	0.977272	0.00998453			8	8	8	1	8	8	8	6
90	SAH1	P39954	Adenosylhomocysteinase	>sp|P39954|SAHH_YEAST Adenosylhomocysteinase OS=Saccharomyces cerevisiae (strain ATCC 204508 / S288c) GN=SAH1 PE=1 SV=1	P39954	49.125	0	111.73	3	3	Y	0.853939	0.398893	0.399144	1.80743	1.53718	15	18	19	15	9	20	1908600000	1.24163e+09	1406600000	2517300000	1801900000	1272600000	600780000	1851500000	134000000	1916520000	-49600000	6.66973e+08	1.08603e+09	6.27017e+08	1.06372	0.398893	0.399144			22	22	22	1	22	22	22	15
91	HSP60	P19882	Heat shock protein 60, mitochondrial	>sp|P19882|HSP60_YEAST Heat shock protein 60, mitochondrial OS=Saccharomyces cerevisiae (strain ATCC 204508 / S288c) GN=HSP60 PE=1 SV=1	P19882	60.751	0	207.37	3	3	Y	0.85369	0.216517	0.664509	1.80712	1.53691	19	28	23	19	7	25	8.97833e+08	584180000	786520000	963280000	943700000	664270000	298280000	789990000	122250000	665000000	153710000	3.13653e+08	3.04681e+08	1.75908e+08	1.78305	0.216517	0.664509			31	31	31	1	31	31	31	19
92	CBF5	P33322	H/ACA ribonucleoprotein complex subunit 4	>sp|P33322|CBF5_YEAST H/ACA ribonucleoprotein complex subunit 4 OS=Saccharomyces cerevisiae (strain ATCC 204508 / S288c) GN=CBF5 PE=1 SV=1	P33322	54.704	0	47.208	3	3	Y	0.846311	0.442954	0.353642	1.7979	1.52907	2	9	8	10	2	7	136202000	89075000	33066000	139120000	236420000	84798000	51217000	131210000	-51732000	87903000	105210000	47127000	8.60506e+07	4.96813e+07	0.948585	0.442954	0.353642			15	15	15	1	15	15	15	10
93	VMA8	P32610	V-type proton ATPase subunit D	>sp|P32610|VATD_YEAST V-type proton ATPase subunit D OS=Saccharomyces cerevisiae (strain ATCC 204508 / S288c) GN=VMA8 PE=1 SV=1	P32610	29.194	0	5.6081	2	2	Y	0.841529	0.739439	0.131098	1.79195	1.52401		3	1	2		1	15539500	10196450		20647000	10432000	11490000		8902900	-11490000	20647000	1529100	3.56203e+06	1.61647e+07	9.33267e+06	0.381673	0.739439	0.131098			3	3	3	1	3	3	3	2
94	ADH6	Q04894	NADP-dependent alcohol dehydrogenase 6	>sp|Q04894|ADH6_YEAST NADP-dependent alcohol dehydrogenase 6 OS=Saccharomyces cerevisiae (strain ATCC 204508 / S288c) GN=ADH6 PE=1 SV=1	Q04894	39.617	0	14.349	2	2	Y	0.840882	0.664092	0.177772	1.79115	1.52333		4	2	3		4	35866000	23544500		32655000	39077000	22655000		24434000	-22655000	32655000	14643000	8.21433e+06	2.82098e+07	1.6287e+07	0.50435	0.664092	0.177772			6	6	6	1	6	6	6	3
95	RPS7B	P48164	40S ribosomal protein S7-B	>sp|P48164|RS7B_YEAST 40S ribosomal protein S7-B OS=Saccharomyces cerevisiae (strain ATCC 204508 / S288c) GN=RPS7B PE=1 SV=1	P48164	21.634	0	9.0955	2	3	Y	0.839878	0.98527	0.00644471	1.7899	1.52227	6		2	6	1	2	10527500	6.91567e+06	12366000		8689000	20747000	0	0	-8381000	0	8689000	102667	8.53546e+06	4.92795e+06	0.0208335	0.98527	0.00644471			9	4	4	1	9	4	4	3
96	GLC7	P32598	Serine/threonine-protein phosphatase PP1-2	>sp|P32598|PP12_YEAST Serine/threonine-protein phosphatase PP1-2 OS=Saccharomyces cerevisiae (strain ATCC 204508 / S288c) GN=GLC7 PE=1 SV=1	P32598	35.907	0	17.449	3	3	Y	0.834357	0.534792	0.271815	1.78306	1.51645	1	6	1	1	1	2	44332000	29234000	33890000	55693000	43413000	40516000	0	47186000	-6626000	55693000	-3773000	15098000	3.51852e+07	2.03142e+07	0.743224	0.534792	0.271815			7	7	7	1	7	7	7	1
97	NOP12	Q08208	Nucleolar protein 12	>sp|Q08208|NOP12_YEAST Nucleolar protein 12 OS=Saccharomyces cerevisiae (strain ATCC 204508 / S288c) GN=NOP12 PE=1 SV=1	Q08208	51.941	0	15.552	3	2	Y	0.829105	0.255367	0.592835	1.77658	1.51094	2	4	3	2		2	26752000	17705500	18122000	31137000	30997000	19798000		15613000	-1676000	31137000	15384000	1.49483e+07	1.64108e+07	9.4748e+06	1.57769	0.255367	0.592835			6	6	6	1	6	6	6	2
98	IDH2	P28241	Isocitrate dehydrogenase [NAD] subunit 2, mitochondrial	>sp|P28241|IDH2_YEAST Isocitrate dehydrogenase [NAD] subunit 2, mitochondrial OS=Saccharomyces cerevisiae (strain ATCC 204508 / S288c) GN=IDH2 PE=1 SV=1	P28241	39.739	0	46.405	3	3	Y	0.828801	0.365796	0.436761	1.77621	1.51062	5	11	6	10	2	9	1.86067e+08	123172000	185240000	208890000	164070000	165270000	38296000	165950000	19970000	170594000	-1880000	6.28947e+07	9.3908e+07	5.42178e+07	1.16004	0.365796	0.436761			12	12	12	1	12	12	12	10
99	RVS167	P39743	Reduced viability upon starvation protein 167	>sp|P39743|RV167_YEAST Reduced viability upon starvation protein 167 OS=Saccharomyces cerevisiae (strain ATCC 204508 / S288c) GN=RVS167 PE=1 SV=1	P39743	52.774	0	9.5082	3	2	Y	0.828765	0.00725289	2.13949	1.77616	1.51059	2	4	3	2		2	2.57057e+07	17017000	30054000	16577000	30486000	17725000		16309000	12329000	16577000	14177000	14361000	2.12997e+06	1.22974e+06	11.6781	0.00725289	2.13949			5	5	5	1	5	5	5	2
100	SBE22	P38814	Protein SBE22	>sp|P38814|SBE22_YEAST Protein SBE22 OS=Saccharomyces cerevisiae (strain ATCC 204508 / S288c) GN=SBE22 PE=1 SV=1	P38814	96.397	0.0078125	1.7552	2	2	Y	0.823717	0.221941	0.653762	1.76996	1.50531	1		1	1		1	58954000	39164000	62313000		55595000	36226000		42102000	26087000	0	13493000	1.31933e+07	1.30461e+07	7.53216e+06	1.7516	0.221941	0.653762			1	1	1	1	1	1	1	1
101	ATP2	P00830	ATP synthase subunit beta, mitochondrial	>sp|P00830|ATPB_YEAST ATP synthase subunit beta, mitochondrial OS=Saccharomyces cerevisiae (strain ATCC 204508 / S288c) GN=ATP2 PE=1 SV=2	P00830	54.793	0	106.18	3	3	Y	0.822957	0.299188	0.524055	1.76903	1.50452	13	18	9	10	5	14	4.66787e+08	3.10257e+08	394510000	629800000	376050000	309750000	252410000	368610000	84760000	377390000	7440000	156530000	1.95138e+08	1.12663e+08	1.38936	0.299188	0.524055			20	20	20	1	20	20	20	10
102	RNR4	P49723	Ribonucleoside-diphosphate reductase small chain 2	>sp|P49723|RIR4_YEAST Ribonucleoside-diphosphate reductase small chain 2 OS=Saccharomyces cerevisiae (strain ATCC 204508 / S288c) GN=RNR4 PE=1 SV=1	P49723	40.054	0	52.942	3	3	Y	0.820112	0.407202	0.39019	1.76554	1.50155	6	10	5	5	1	6	1.51493e+08	100891000	133200000	177620000	143660000	112720000	31903000	158050000	20480000	145717000	-14390000	5.06023e+07	8.41967e+07	4.8611e+07	1.04097	0.407202	0.39019			11	11	11	1	11	11	11	5
103	RRP3	P38712	ATP-dependent rRNA helicase RRP3	>sp|P38712|RRP3_YEAST ATP-dependent rRNA helicase RRP3 OS=Saccharomyces cerevisiae (strain ATCC 204508 / S288c) GN=RRP3 PE=1 SV=2	P38712	55.968	0	5.3704	2	2	Y	0.818618	0.42265	0.374019	1.76372	1.5		2	1	1		1	4686050	No LFQ Int		9372100	0	0		0	0	9372100	0	3.12403e+06	5.41098e+06	3.12403e+06	1	0.42265	0.374019			4	4	4	1	4	4	4	1
104	CCR4	P31384	Glucose-repressible alcohol dehydrogenase transcriptional effector	>sp|P31384|CCR4_YEAST Glucose-repressible alcohol dehydrogenase transcriptional effector OS=Saccharomyces cerevisiae (strain ATCC 204508 / S288c) GN=CCR4 PE=1 SV=2	P31384	94.669	0	3.0031	2	2	Y	0.818618	0.42265	0.374019	1.76372	1.5	1	2		1		1	9440500	No LFQ Int	0	18881000		0		0	0	18881000	0	6.29367e+06	1.0901e+07	6.29367e+06	1	0.42265	0.374019			4	4	4	1	4	4	4	1
105	RPS16B;RPS16A	P0CX52;P0CX51	40S ribosomal protein S16-B;40S ribosomal protein S16-A	>sp|P0CX52|RS16B_YEAST 40S ribosomal protein S16-B OS=Saccharomyces cerevisiae (strain ATCC 204508 / S288c) GN=RPS16B PE=1 SV=1;>sp|P0CX51|RS16A_YEAST 40S ribosomal protein S16-A OS=Saccharomyces cerevisiae (strain ATCC 204508 / S288c) GN=RPS16A PE=1 SV=1	P0CX52;P0CX51	15.847	0	14.044	3	3	Y	0.792842	0.443643	0.352967	1.73248	1.47344	3	4	3	4	1	1	90170000	61197000	107500000	39330000	123680000	114010000	35795000	33786000	-6510000	3535000	89894000	28973000	5.29977e+07	3.05982e+07	0.946885	0.443643	0.352967			6;6	6;6	6;6	2	6	6	6	4
106	PRP43	P53131	Pre-mRNA-splicing factor ATP-dependent RNA helicase PRP43	>sp|P53131|PRP43_YEAST Pre-mRNA-splicing factor ATP-dependent RNA helicase PRP43 OS=Saccharomyces cerevisiae (strain ATCC 204508 / S288c) GN=PRP43 PE=1 SV=1	P53131	87.561	0	14.064	3	3	Y	0.78748	0.585625	0.232381	1.72606	1.46797	3	4	5	3	2	2	2.39883e+07	1.63411e+07	13715000	18715000	39535000	18701000	22171000	8151400	-4986000	-3456000	31383600	7647200	2.05706e+07	1.18764e+07	0.643898	0.585625	0.232381			8	8	8	1	8	8	8	3
107	RPL21B;RPL21A	Q12672;Q02753	60S ribosomal protein L21-B;60S ribosomal protein L21-A	>sp|Q12672|RL21B_YEAST 60S ribosomal protein L21-B OS=Saccharomyces cerevisiae (strain ATCC 204508 / S288c) GN=RPL21B PE=1 SV=1;>sp|Q02753|RL21A_YEAST 60S ribosomal protein L21-A OS=Saccharomyces cerevisiae (strain ATCC 204508 / S288c) GN=RPL21A PE=1 SV=1	Q12672;Q02753	18.274	0	8.0594	3	2	Y	0.760106	0.105899	0.975109	1.69361	1.44038	4	2	3	4		3	1.04307e+08	72416500	159220000	43762000	109940000	64366000		80467000	94854000	43762000	29473000	5.60297e+07	3.43735e+07	1.98456e+07	2.82328	0.105899	0.975109			5;5	5;5	5;5	2	5	5	5	4
108	PYC1	P11154	Pyruvate carboxylase 1	>sp|P11154|PYC1_YEAST Pyruvate carboxylase 1 OS=Saccharomyces cerevisiae (strain ATCC 204508 / S288c) GN=PYC1 PE=1 SV=2	P11154	130.1	0	55.875	3	3	Y	0.753092	0.569986	0.244136	1.6854	1.4334	8	14	7	9	1	8	1.27256e+08	8.87797e+07	112050000	181140000	88579000	139510000	28899000	97930000	-27460000	152241000	-9351000	3.84767e+07	9.8938e+07	5.71219e+07	0.673589	0.569986	0.244136			20	20	4	1	20	20	4	9
109	ADE4	P04046	Amidophosphoribosyltransferase	>sp|P04046|PUR1_YEAST Amidophosphoribosyltransferase OS=Saccharomyces cerevisiae (strain ATCC 204508 / S288c) GN=ADE4 PE=1 SV=2	P04046	56.719	0	8.5038	2	2	Y	0.745696	0.746562	0.126934	1.67678	1.42607	2	4		2		2	33532500	23514000	29979000	37086000		21728000		25300000	8251000	37086000	-25300000	6679000	3.12227e+07	1.80264e+07	0.370512	0.746562	0.126934			7	7	7	1	7	7	7	2
110	LSC1	P53598	Succinyl-CoA ligase [ADP-forming] subunit alpha, mitochondrial	>sp|P53598|SUCA_YEAST Succinate--CoA ligase [ADP-forming] subunit alpha, mitochondrial OS=Saccharomyces cerevisiae (strain ATCC 204508 / S288c) GN=LSC1 PE=1 SV=1	P53598	35.032	0	21.013	2	2	Y	0.740218	0.710147	0.148652	1.67043	1.42066		5	2	2		4	42563000	29960000		36200000	48926000	29475000		30445000	-29475000	36200000	18481000	8402000	3.39778e+07	1.96171e+07	0.4283	0.710147	0.148652			6	6	6	1	6	6	6	2
111	TEF1	P02994	Elongation factor 1-alpha	>sp|P02994|EF1A_YEAST Elongation factor 1-alpha OS=Saccharomyces cerevisiae (strain ATCC 204508 / S288c) GN=TEF1 PE=1 SV=1	P02994	50.032	0	323.31	3	3	Y	0.735221	0.27484	0.560921	1.66465	1.41575	26	33	31	33	26	36	2.09153e+10	1.47733e+10	19169000000	25881000000	17696000000	16729000000	11505000000	16086000000	2440000000	14376000000	1610000000	6142000000	7.14292e+09	4.12397e+09	1.48934	0.27484	0.560921			40	40	40	1	40	40	40	33
112	TPA1	P40032	Prolyl 3,4-dihydroxylase TPA1	>sp|P40032|TPA1_YEAST Prolyl 3,4-dihydroxylase TPA1 OS=Saccharomyces cerevisiae (strain ATCC 204508 / S288c) GN=TPA1 PE=1 SV=1	P40032	74.041	0	2.8656	2	2	Y	0.734781	0.758999	0.119759	1.66414	1.41532		2	1	1		1	8702500	6148800		10232000	7173000	6554900		5742700	-6554900	10232000	1430300	1.70247e+06	8.39676e+06	4.84787e+06	0.351178	0.758999	0.119759			2	2	2	1	2	2	2	1
113	SEH1	P53011	Nucleoporin SEH1	>sp|P53011|SEH1_YEAST Nucleoporin SEH1 OS=Saccharomyces cerevisiae (strain ATCC 204508 / S288c) GN=SEH1 PE=1 SV=1	P53011	39.122	0	7.2403	3	3	Y	0.724546	0.419611	0.377153	1.65238	1.40531	2	2	3	1	1	2	1.65433e+07	11772000	19582000	13352000	16696000	15636000	0	19680000	3946000	13352000	-2984000	4.77133e+06	8.19921e+06	4.73382e+06	1.00792	0.419611	0.377153			4	4	4	1	4	4	4	1
114	DIC1	Q06143	Mitochondrial dicarboxylate transporter	>sp|Q06143|DIC1_YEAST Mitochondrial dicarboxylate transporter OS=Saccharomyces cerevisiae (strain ATCC 204508 / S288c) GN=DIC1 PE=1 SV=1	Q06143	32.991	0	5.9906	2	2	Y	0.72336	0.200526	0.697829	1.65102	1.40416	1		4	2		1	45292500	32256000	31678000		58907000	21346000		43166000	10332000	0	15741000	8691000	7.99778e+06	4.61752e+06	1.88218	0.200526	0.697829			5	5	5	1	5	5	5	2
115	SAC6	P32599	Fimbrin	>sp|P32599|FIMB_YEAST Fimbrin OS=Saccharomyces cerevisiae (strain ATCC 204508 / S288c) GN=SAC6 PE=1 SV=1	P32599	71.772	0	51.288	3	3	Y	0.720653	0.495619	0.304852	1.64793	1.40153	5	12	5	9	1	9	1.84553e+08	1.3168e+08	137800000	206900000	208960000	192620000	40251000	162170000	-54820000	166649000	46790000	52873000	1.1086e+08	6.40049e+07	0.826077	0.495619	0.304852			15	15	15	1	15	15	15	9
116	ASP1	P38986	L-asparaginase 1	>sp|P38986|ASPG1_YEAST L-asparaginase 1 OS=Saccharomyces cerevisiae (strain ATCC 204508 / S288c) GN=ASP1 PE=1 SV=1	P38986	41.395	0	13.504	3	2	Y	0.714847	0.659029	0.181095	1.64131	1.3959	3	1	1	1		1	1.18477e+07	8487500	23632000	11911000	0	0		16975000	23632000	11911000	-16975000	6.18933e+06	2.08994e+07	1.20663e+07	0.512945	0.659029	0.181095			3	3	3	1	3	3	3	1
117	ACS2	P52910	Acetyl-coenzyme A synthetase 2	>sp|P52910|ACS2_YEAST Acetyl-coenzyme A synthetase 2 OS=Saccharomyces cerevisiae (strain ATCC 204508 / S288c) GN=ACS2 PE=1 SV=1	P52910	75.491	0	63.687	3	3	Y	0.704039	0.479409	0.319294	1.62906	1.38548	11	22	13	15	3	13	4.11537e+08	297036000	326800000	428260000	479550000	424520000	69378000	397210000	-97720000	358882000	82340000	1.14501e+08	2.29994e+08	1.32787e+08	0.862289	0.479409	0.319294			26	26	26	1	26	26	26	15
118	OLA1	P38219	Obg-like ATPase 1	>sp|P38219|OLA1_YEAST Obg-like ATPase 1 OS=Saccharomyces cerevisiae (strain ATCC 204508 / S288c) GN=OLA1 PE=1 SV=1	P38219	44.174	0	76.47	3	3	Y	0.69696	0.677934	0.168813	1.62109	1.3787	10	14	9	13	1	12	3.51737e+08	2.55123e+08	301700000	510240000	243270000	478550000	22148000	264670000	-176850000	488092000	-21400000	96614000	3.47825e+08	2.00817e+08	0.481105	0.677934	0.168813			17	17	17	1	17	17	17	13
119	RFA1	P22336	Replication factor A protein 1	>sp|P22336|RFA1_YEAST Replication factor A protein 1 OS=Saccharomyces cerevisiae (strain ATCC 204508 / S288c) GN=RFA1 PE=1 SV=1	P22336	70.347	0	6.7103	3	2	Y	0.695434	0.066103	1.17978	1.61937	1.37724	1	3	3	2		2	5.25107e+07	38127500	53531000	41119000	62882000	37169000		39086000	16362000	41119000	23796000	2.70923e+07	1.27034e+07	7.33432e+06	3.69391	0.066103	1.17978			5	5	5	1	5	5	5	2
120	RPL14B;RPL14A	P38754;P36105	60S ribosomal protein L14-B;60S ribosomal protein L14-A	>sp|P38754|RL14B_YEAST 60S ribosomal protein L14-B OS=Saccharomyces cerevisiae (strain ATCC 204508 / S288c) GN=RPL14B PE=1 SV=1;>sp|P36105|RL14A_YEAST 60S ribosomal protein L14-A OS=Saccharomyces cerevisiae (strain ATCC 204508 / S288c) GN=RPL14A PE=1 SV=1	P38754;P36105	15.153	0	24.518	3	3	Y	0.67453	0.714206	0.146177	1.59608	1.35743	1	5	3	4	1	2	52608000	3.87557e+07	23304000	99958000	34562000	61741000	25530000	28996000	-38437000	74428000	5566000	1.38523e+07	5.68869e+07	3.28437e+07	0.421765	0.714206	0.146177			6;6	6;6	6;6	2	6	6	6	4
121	SPT16	P32558	FACT complex subunit SPT16	>sp|P32558|SPT16_YEAST FACT complex subunit SPT16 OS=Saccharomyces cerevisiae (strain ATCC 204508 / S288c) GN=SPT16 PE=1 SV=1	P32558	118.63	0	27.147	3	3	Y	0.670282	0.589352	0.229625	1.59138	1.35344	2	9	4	3	2	6	4.00003e+07	2.95547e+07	11402000	57941000	50658000	26894000	17139000	44631000	-15492000	40802000	6027000	1.04457e+07	2.84059e+07	1.64002e+07	0.636924	0.589352	0.229625			10	10	10	1	10	10	10	3
122	FRA1	Q07825	Putative Xaa-Pro aminopeptidase FRA1	>sp|Q07825|FRA1_YEAST Putative Xaa-Pro aminopeptidase FRA1 OS=Saccharomyces cerevisiae (strain ATCC 204508 / S288c) GN=FRA1 PE=1 SV=1	Q07825	84.923	0	52.868	3	3	Y	0.665246	0.336876	0.47253	1.58584	1.34872	10	7	8	5	4	6	1.45943e+08	1.08208e+08	164020000	64188000	209620000	97392000	86673000	140560000	66628000	-22485000	69060000	3.77343e+07	5.21656e+07	3.01179e+07	1.25289	0.336876	0.47253			16	16	16	1	16	16	16	5
123	VMA5	P31412	V-type proton ATPase subunit C	>sp|P31412|VATC_YEAST V-type proton ATPase subunit C OS=Saccharomyces cerevisiae (strain ATCC 204508 / S288c) GN=VMA5 PE=1 SV=4	P31412	44.188	0	39.001	3	2	Y	0.663896	0.45899	0.338197	1.58436	1.34746	2	7	3	4		5	5.75567e+07	42715000	38129000	92691000	41850000	35326000		50104000	2803000	92691000	-8254000	29080000	5.53655e+07	3.19653e+07	0.909738	0.45899	0.338197			10	10	10	1	10	10	10	4
124	SHE9	Q04172	Sensitive to high expression protein 9, mitochondrial	>sp|Q04172|SHE9_YEAST Sensitive to high expression protein 9, mitochondrial OS=Saccharomyces cerevisiae (strain ATCC 204508 / S288c) GN=SHE9 PE=1 SV=1	Q04172	53.57	0	2.7037	3	2	Y	0.66008	0.254161	0.59489	1.58017	1.3439	1	1	2	1		1	48166000	35840500	47399000	53924000	43175000	31207000		40474000	16192000	53924000	2701000	2.42723e+07	2.65503e+07	1.53288e+07	1.58344	0.254161	0.59489			2	2	2	1	2	2	2	1
125	HSC82	P15108	ATP-dependent molecular chaperone HSC82	>sp|P15108|HSC82_YEAST ATP-dependent molecular chaperone HSC82 OS=Saccharomyces cerevisiae (strain ATCC 204508 / S288c) GN=HSC82 PE=1 SV=4	P15108	80.899	0	323.31	3	3	Y	0.654632	0.484482	0.314722	1.57421	1.33883	41	47	41	41	17	41	4.75447e+09	3551200000	3995700000	5534800000	4732900000	4860700000	1626500000	4166400000	-865000000	3908300000	566500000	1.20327e+09	2.44953e+09	1.41424e+09	0.850824	0.484482	0.314722			50	50	14	1	50	50	14	41
126	MNN11	P46985	Probable alpha-1,6-mannosyltransferase MNN11	>sp|P46985|MNN11_YEAST Probable alpha-1,6-mannosyltransferase MNN11 OS=Saccharomyces cerevisiae (strain ATCC 204508 / S288c) GN=MNN11 PE=1 SV=2	P46985	47.858	0	5.0839	2	2	Y	0.654379	0.883002	0.0540384	1.57394	1.3386		1	1	2		2	5627000	4203650		11254000	0	8407300		0	-8407300	11254000	0	948900	9.86494e+06	5.69552e+06	0.166605	0.883002	0.0540384			4	4	4	1	4	4	4	2
127	PYK2	P52489	Pyruvate kinase 2	>sp|P52489|KPYK2_YEAST Pyruvate kinase 2 OS=Saccharomyces cerevisiae (strain ATCC 204508 / S288c) GN=PYK2 PE=1 SV=1	P52489	55.195	0	3.2823	3	3	Y	0.648693	0.42265	0.374019	1.56775	1.33333	4	5	3	4	1	4	1.38207e+06	No LFQ Int	0	4146200	0	0	0	0	0	4146200	0	1.38207e+06	2.39381e+06	1.38207e+06	1	0.42265	0.374019			5	1	1	1	5	1	1	0
128	ALD6	P54115	Magnesium-activated aldehyde dehydrogenase, cytosolic	>sp|P54115|ALDH6_YEAST Magnesium-activated aldehyde dehydrogenase, cytosolic OS=Saccharomyces cerevisiae (strain ATCC 204508 / S288c) GN=ALD6 PE=1 SV=4	P54115	54.414	0	271.36	3	3	Y	0.64835	0.438512	0.358019	1.56737	1.33302	25	30	27	28	14	27	2.52393e+09	1893400000	1939100000	2992600000	2640100000	2139000000	1064800000	2476400000	-199900000	1927800000	163700000	6.30533e+08	1.13808e+09	6.57071e+08	0.959612	0.438512	0.358019			36	36	36	1	36	36	36	28
129	KRE33	P53914	UPF0202 protein KRE33	>sp|P53914|NAT10_YEAST RNA cytidine acetyltransferase OS=Saccharomyces cerevisiae (strain ATCC 204508 / S288c) GN=KRE33 PE=1 SV=1	P53914	119.35	0	14.915	3	3	Y	0.64719	0.407326	0.390058	1.56611	1.33194	5	6	3	2	1	2	3.31653e+07	2.48999e+07	32207000	32268000	35021000	32002000	8117800	34580000	205000	24150200	441000	8265400	1.37571e+07	7.94269e+06	1.04063	0.407326	0.390058			8	8	8	1	8	8	8	2
130	VBA4	Q04602	Vacuolar basic amino acid transporter 4	>sp|Q04602|VBA4_YEAST Vacuolar basic amino acid transporter 4 OS=Saccharomyces cerevisiae (strain ATCC 204508 / S288c) GN=VBA4 PE=1 SV=1	Q04602	85.682	0	4.5641	2	2	Y	0.646269	0.76571	0.115936	1.56512	1.33109		1	2	1		1	25468500	19133500		15006000	35931000	20493000		17774000	-20493000	15006000	18157000	4.22333e+06	2.14629e+07	1.23916e+07	0.340822	0.76571	0.115936			2	2	2	1	2	2	2	1
131	CPR6	P53691	Peptidyl-prolyl cis-trans isomerase CPR6	>sp|P53691|PPID_YEAST Peptidyl-prolyl cis-trans isomerase CPR6 OS=Saccharomyces cerevisiae (strain ATCC 204508 / S288c) GN=CPR6 PE=1 SV=1	P53691	42.071	0	39.778	3	3	Y	0.644893	0.707591	0.150218	1.56362	1.32983	2	6	2	5	1	5	8.26593e+07	62158000	53175000	129530000	65273000	66766000	15358000	104350000	-13591000	114172000	-39077000	2.05013e+07	8.2116e+07	4.74097e+07	0.432429	0.707591	0.150218			6	6	6	1	6	6	6	5
132	TCB1	Q12466	Tricalbin-1	>sp|Q12466|TCB1_YEAST Tricalbin-1 OS=Saccharomyces cerevisiae (strain ATCC 204508 / S288c) GN=TCB1 PE=1 SV=1	Q12466	133.57	0	12.797	3	2	Y	0.63875	0.272822	0.564121	1.55698	1.32418	2	3	2	1		2	2.16417e+07	16343500	14799000	23347000	26779000	16292000		16395000	-1493000	23347000	10384000	10746000	1.2424e+07	7.17297e+06	1.49812	0.272822	0.564121			5	5	4	1	5	5	4	1
133	SSE1	P32589	Heat shock protein homolog SSE1	>sp|P32589|HSP7F_YEAST Heat shock protein homolog SSE1 OS=Saccharomyces cerevisiae (strain ATCC 204508 / S288c) GN=SSE1 PE=1 SV=4	P32589	77.365	0	239.07	3	3	Y	0.638483	0.390967	0.40786	1.55669	1.32393	22	30	28	24	7	25	1.51217e+09	1142180000	1156800000	1961900000	1417800000	1304300000	949240000	1173000000	-147500000	1012660000	244800000	3.69987e+08	5.90124e+08	3.40708e+08	1.08593	0.390967	0.40786			37	37	29	1	37	37	29	24
134	RNR2	P09938	Ribonucleoside-diphosphate reductase small chain 1	>sp|P09938|RIR2_YEAST Ribonucleoside-diphosphate reductase small chain 1 OS=Saccharomyces cerevisiae (strain ATCC 204508 / S288c) GN=RNR2 PE=1 SV=2	P09938	46.147	0	59.78	3	2	Y	0.63596	0.360295	0.443342	1.55397	1.32162	3	12	3	4		5	1.88753e+08	142820000	164880000	252390000	148990000	146030000		139610000	18850000	252390000	9380000	93540000	1.3765e+08	7.9472e+07	1.17702	0.360295	0.443342			12	12	12	1	12	12	12	4
135	PYC2	P32327	Pyruvate carboxylase 2	>sp|P32327|PYC2_YEAST Pyruvate carboxylase 2 OS=Saccharomyces cerevisiae (strain ATCC 204508 / S288c) GN=PYC2 PE=1 SV=2	P32327	130.17	0.0062057	1.8614	3	3	Y	0.629584	0.42265	0.374019	1.54712	1.31579	7	12	6	9	1	9	No LFQ Int	967167	0	0	0	0	0	2901500	0	0	-2901500	-967167	1.67518e+06	967167	1	0.42265	0.374019			18	2	2	1	18	2	2	0
136	RPL10	P41805	60S ribosomal protein L10	>sp|P41805|RL10_YEAST 60S ribosomal protein L10 OS=Saccharomyces cerevisiae (strain ATCC 204508 / S288c) GN=RPL10 PE=1 SV=1	P41805	25.361	0	72.452	3	3	Y	0.626976	0.676612	0.16966	1.54432	1.31341	7	6	4	11	2	4	4.17713e+08	3.18037e+08	449460000	300970000	502710000	762220000	0	191890000	-312760000	300970000	310820000	9.96767e+07	3.57215e+08	2.06238e+08	0.483309	0.676612	0.16966			12	12	12	1	12	12	12	11
137	EMI2	Q04409	Putative glucokinase-2	>sp|Q04409|EMI2_YEAST Putative glucokinase-2 OS=Saccharomyces cerevisiae (strain ATCC 204508 / S288c) GN=EMI2 PE=1 SV=1	Q04409	55.92	0	4.5498	3	2	Y	0.626872	0.42265	0.374019	1.54421	1.31332	2	2	1	1		1	5831000	4439900	0	0	17493000	0		8879800	0	0	8613200	2.87107e+06	4.97283e+06	2.87107e+06	1	0.42265	0.374019			6	5	5	1	6	5	5	1
138	RPL30	P14120	60S ribosomal protein L30	>sp|P14120|RL30_YEAST 60S ribosomal protein L30 OS=Saccharomyces cerevisiae (strain ATCC 204508 / S288c) GN=RPL30 PE=1 SV=3	P14120	11.415	0	10.585	3	2	Y	0.621262	0.218351	0.660844	1.53822	1.30822	1	1	1	2		1	11139500	8515000	20006000	8656000	4756500	11573000		5457000	8433000	8656000	-700500	5.46283e+06	5.33877e+06	3.08234e+06	1.7723	0.218351	0.660844			2	2	2	1	2	2	2	2
139	RPL8A	P17076	60S ribosomal protein L8-A	>sp|P17076|RL8A_YEAST 60S ribosomal protein L8-A OS=Saccharomyces cerevisiae (strain ATCC 204508 / S288c) GN=RPL8A PE=1 SV=4	P17076	28.124	0	12.16	3	3	Y	0.618684	0.835174	0.0782229	1.53547	1.30589	17	20	20	25	9	24	6.07193e+07	4.64967e+07	14301000	134500000	33357000	64131000	0	75359000	-49830000	134500000	-42002000	1.42227e+07	1.04237e+08	6.01811e+07	0.236331	0.835174	0.0782229			26	4	4	1	26	4	4	4
140	VPH1	P32563	V-type proton ATPase subunit a, vacuolar isoform	>sp|P32563|VPH1_YEAST V-type proton ATPase subunit a, vacuolar isoform OS=Saccharomyces cerevisiae (strain ATCC 204508 / S288c) GN=VPH1 PE=1 SV=3	P32563	95.528	0	30.782	3	2	Y	0.614152	0.570144	0.244015	1.53066	1.30179	3	12	3	7		3	61725000	47415500	30230000	114480000	40465000	68059000		26772000	-37829000	114480000	13693000	3.01147e+07	7.7471e+07	4.47279e+07	0.673286	0.570144	0.244015			13	13	13	1	13	13	13	7
141	IDP1	P21954	Isocitrate dehydrogenase [NADP], mitochondrial	>sp|P21954|IDHP_YEAST Isocitrate dehydrogenase [NADP], mitochondrial OS=Saccharomyces cerevisiae (strain ATCC 204508 / S288c) GN=IDP1 PE=1 SV=1	P21954;P41939	48.19	0	42.014	3	2	Y	0.61217	0.565634	0.247464	1.52856	1.3	4	15	4	7		6	122834000	94487500	46485000	235300000	86717000	77525000		111450000	-31040000	235300000	-24733000	5.98423e+07	1.51984e+08	8.77477e+07	0.681982	0.565634	0.247464			17;2	17;2	14;0	2	17	17	14	7
142	PDC6	P26263	Pyruvate decarboxylase isozyme 3	>sp|P26263|PDC6_YEAST Pyruvate decarboxylase isozyme 3 OS=Saccharomyces cerevisiae (strain ATCC 204508 / S288c) GN=PDC6 PE=1 SV=3	P26263;Q07471	61.58	0	4.9	3	3	Y	0.612167	0.42265	0.374019	1.52855	1.3	4	5	4	4	2	4	2.62153e+06	No LFQ Int	0	7864600	0	0	0	0	0	7864600	0	2.62153e+06	4.54063e+06	2.62153e+06	1	0.42265	0.374019			5;1	1;0	1;0	2	5	1	1	0
143	ADH3	P07246	Alcohol dehydrogenase 3, mitochondrial	>sp|P07246|ADH3_YEAST Alcohol dehydrogenase 3, mitochondrial OS=Saccharomyces cerevisiae (strain ATCC 204508 / S288c) GN=ADH3 PE=1 SV=2	P07246	40.369	0	16.247	3	3	Y	0.607677	0.833709	0.0789857	1.5238	1.29596	4	7	6	5	3	7	3.31463e+07	2.55767e+07	25649000	51228000	22562000	0	0	76730000	25649000	51228000	-54168000	7.56967e+06	5.49748e+07	3.17397e+07	0.238492	0.833709	0.0789857			10	8	8	1	10	8	8	3
144	IMD4	P50094	Inosine-5-monophosphate dehydrogenase 4	>sp|P50094|IMDH4_YEAST Inosine-5-monophosphate dehydrogenase 4 OS=Saccharomyces cerevisiae (strain ATCC 204508 / S288c) GN=IMD4 PE=1 SV=1	P50094	56.393	0	8.4245	3	3	Y	0.607414	0.678124	0.168691	1.52353	1.29572	5	9	5	8	4	9	48930000	3.77627e+07	41477000	57417000	47896000	49663000	0	63625000	-8186000	57417000	-15729000	1.11673e+07	4.02306e+07	2.32271e+07	0.480788	0.678124	0.168691			11	3	3	1	11	3	3	2
145	LYS12	P40495	Homoisocitrate dehydrogenase, mitochondrial	>sp|P40495|LYS12_YEAST Homoisocitrate dehydrogenase, mitochondrial OS=Saccharomyces cerevisiae (strain ATCC 204508 / S288c) GN=LYS12 PE=1 SV=1	P40495	40.068	0	5.962	3	2	Y	0.606908	0.189959	0.72134	1.52299	1.29527	4	3	3	2		2	3.39723e+07	26228000	33993000	33363000	34561000	25713000		26743000	8280000	33363000	7818000	16487000	1.46169e+07	8.43905e+06	1.95366	0.189959	0.72134			4	4	4	1	4	4	4	2
146	BFR1	P38934	Nuclear segregation protein BFR1	>sp|P38934|BFR1_YEAST Nuclear segregation protein BFR1 OS=Saccharomyces cerevisiae (strain ATCC 204508 / S288c) GN=BFR1 PE=1 SV=1	P38934	54.639	0	130.55	3	3	Y	0.606603	0.657674	0.181989	1.52267	1.295	8	19	11	16	1	17	2.89387e+08	2.23465e+08	226410000	349240000	292510000	302890000	28006000	339500000	-76480000	321234000	-46990000	6.59213e+07	2.21598e+08	1.2794e+08	0.515252	0.657674	0.181989			25	25	25	1	25	25	25	16
147	RLI1	Q03195	Translation initiation factor RLI1	>sp|Q03195|RLI1_YEAST Translation initiation factor RLI1 OS=Saccharomyces cerevisiae (strain ATCC 204508 / S288c) GN=RLI1 PE=1 SV=1	Q03195	68.34	0	28.116	3	3	Y	0.604336	0.752977	0.123218	1.52028	1.29296	1	8	4	4	1	4	7.47263e+07	5.77947e+07	43063000	100250000	80866000	105350000	0	68034000	-62287000	100250000	12832000	1.69317e+07	8.1346e+07	4.69651e+07	0.360516	0.752977	0.123218			13	13	13	1	13	13	13	4
148	YOL087C	Q99247	Uncharacterized WD repeat-containing protein YOL087C	>sp|Q99247|YO087_YEAST Uncharacterized WD repeat-containing protein YOL087C OS=Saccharomyces cerevisiae (strain ATCC 204508 / S288c) GN=YOL087C PE=1 SV=1	Q99247	125.38	0	5.8865	2	3	Y	0.598403	0.252239	0.598188	1.51404	1.28766	1		1	1	1	1	11415500	8.86533e+06	11442000		11389000	14150000	0	12446000	-2708000	0	-1057000	-1255000	1.36481e+06	787976	1.59269	0.252239	0.598188			2	2	2	1	2	2	2	1
149	UTR1	P21373	NAD(+) kinase	>sp|P21373|UTR1_YEAST NAD(+) kinase OS=Saccharomyces cerevisiae (strain ATCC 204508 / S288c) GN=UTR1 PE=1 SV=2	P21373	59.469	0	235.17	3	3	Y	0.595748	0.660964	0.179822	1.51126	1.28529	26	18	23	17	15	20	1066070000	829440000	1739900000	529860000	928450000	655810000	1045700000	786810000	1084090000	-515840000	141640000	236630000	8.04184e+08	4.64296e+08	0.509654	0.660964	0.179822			34	34	34	1	34	34	34	17
150	SAP185	P40856	SIT4-associating protein SAP185	>sp|P40856|SA185_YEAST SIT4-associating protein SAP185 OS=Saccharomyces cerevisiae (strain ATCC 204508 / S288c) GN=SAP185 PE=1 SV=1	P40856	121.4	0	19.011	3	3	Y	0.593287	0.544343	0.264127	1.50868	1.2831	8	4	3	3	1	5	8.83867e+07	6.88853e+07	145670000	40103000	79387000	72331000	45726000	88599000	73339000	-5623000	-9212000	1.95013e+07	4.66593e+07	2.69388e+07	0.723913	0.544343	0.264127			10	10	10	1	10	10	10	3
151	RPL3	P14126	60S ribosomal protein L3	>sp|P14126|RL3_YEAST 60S ribosomal protein L3 OS=Saccharomyces cerevisiae (strain ATCC 204508 / S288c) GN=RPL3 PE=1 SV=4	P14126	43.757	0	323.31	3	3	Y	0.580506	0.369898	0.431918	1.49537	1.27178	25	29	23	29	16	29	3.70377e+09	2.91227e+09	3444700000	3626700000	4039900000	3737400000	1554500000	3444900000	-292700000	2072200000	595000000	791500000	1.19463e+09	6.89721e+08	1.14756	0.369898	0.431918			36	36	36	1	36	36	36	29
152	PSA1	P41940	Mannose-1-phosphate guanyltransferase	>sp|P41940|MPG1_YEAST Mannose-1-phosphate guanyltransferase OS=Saccharomyces cerevisiae (strain ATCC 204508 / S288c) GN=PSA1 PE=1 SV=2	P41940	39.565	0	143.66	3	3	Y	0.570169	0.543756	0.264596	1.4847	1.2627	10	15	8	14	8	13	5.38677e+08	4.26607e+08	400470000	806700000	408860000	481170000	388970000	409680000	-80700000	417730000	-820000	112070000	2.67705e+08	1.5456e+08	0.725091	0.543756	0.264596			20	20	20	1	20	20	20	14
153	GCD11	P32481	Eukaryotic translation initiation factor 2 subunit gamma	>sp|P32481|IF2G_YEAST Eukaryotic translation initiation factor 2 subunit gamma OS=Saccharomyces cerevisiae (strain ATCC 204508 / S288c) GN=GCD11 PE=1 SV=1	P32481	57.865	0	66.777	3	3	Y	0.569964	0.558229	0.253187	1.48449	1.26252	11	14	10	11	3	10	2.59333e+08	205409000	306390000	267500000	204110000	285790000	65937000	264500000	20600000	201563000	-60390000	5.39243e+07	1.34118e+08	7.74333e+07	0.696398	0.558229	0.253187			16	16	16	1	16	16	16	11
154	ASN1	P49089	Asparagine synthetase [glutamine-hydrolyzing] 1	>sp|P49089|ASNS1_YEAST Asparagine synthetase [glutamine-hydrolyzing] 1 OS=Saccharomyces cerevisiae (strain ATCC 204508 / S288c) GN=ASN1 PE=1 SV=2	P49089	64.47	0	58.914	3	3	Y	0.569329	0.273825	0.562527	1.48383	1.26197	13	16	9	14	5	15	3.28153e+08	2.60033e+08	396490000	219890000	368080000	241070000	218290000	320740000	155420000	1600000	47340000	68120000	7.89874e+07	4.56034e+07	1.49375	0.273825	0.562527			20	12	12	1	20	12	12	9
155	TRM1	P15565-2;P15565	tRNA (guanine(26)-N(2))-dimethyltransferase, mitochondrial	>sp|P15565-2|TRM1_YEAST Isoform 2 of tRNA (guanine(26)-N(2))-dimethyltransferase, mitochondrial OS=Saccharomyces cerevisiae (strain ATCC 204508 / S288c) GN=TRM1;>sp|P15565|TRM1_YEAST tRNA (guanine(26)-N(2))-dimethyltransferase, mitochondrial OS=Saccharomyc	P15565-2;P15565	62.183	0	6.7534	2	2	Y	0.562716	0.829343	0.0812656	1.47705	1.25619	1	3		1		3	24612000	19592500	35504000	13720000		15453000		23732000	20051000	13720000	-23732000	3.34633e+06	2.36632e+07	1.3662e+07	0.244938	0.829343	0.0812656			5;5	5;5	5;5	2	5	5	5	1
156	TRP5	P00931	Tryptophan synthase	>sp|P00931|TRP_YEAST Tryptophan synthase OS=Saccharomyces cerevisiae (strain ATCC 204508 / S288c) GN=TRP5 PE=1 SV=1	P00931	76.625	0	107.85	3	2	Y	0.561473	0.409469	0.387779	1.47578	1.25511	6	20	9	12		8	2.70213e+08	215290000	167860000	354490000	288290000	232790000		197790000	-64930000	354490000	90500000	1.26687e+08	2.12039e+08	1.22421e+08	1.03485	0.409469	0.387779			21	21	21	1	21	21	21	12
157	RPN9	Q04062	26S proteasome regulatory subunit RPN9	>sp|Q04062|RPN9_YEAST 26S proteasome regulatory subunit RPN9 OS=Saccharomyces cerevisiae (strain ATCC 204508 / S288c) GN=RPN9 PE=1 SV=1	Q04062	45.782	0	3.5212	3	3	Y	0.554169	0.704971	0.151829	1.46832	1.24877	1	1	1	1	1	1	1.72443e+07	13809000	15867000	18892000	16974000	17612000	0	23815000	-1745000	18892000	-6841000	3.43533e+06	1.36262e+07	7.8671e+06	0.436671	0.704971	0.151829			2	2	2	1	2	2	2	1
158	GFA1	P14742	Glutamine--fructose-6-phosphate aminotransferase [isomerizing]	>sp|P14742|GFA1_YEAST Glutamine--fructose-6-phosphate aminotransferase [isomerizing] OS=Saccharomyces cerevisiae (strain ATCC 204508 / S288c) GN=GFA1 PE=1 SV=4	P14742	80.046	0	221.06	3	3	Y	0.549103	0.611434	0.21365	1.46318	1.2444	30	29	23	20	16	25	8.92117e+08	7.16907e+08	1215400000	670260000	790690000	556620000	1025900000	568200000	658780000	-355640000	222490000	175210000	5.0886e+08	2.9379e+08	0.596377	0.611434	0.21365			36	36	36	1	36	36	36	20
159	ADH1	P00330	Alcohol dehydrogenase 1	>sp|P00330|ADH1_YEAST Alcohol dehydrogenase 1 OS=Saccharomyces cerevisiae (strain ATCC 204508 / S288c) GN=ADH1 PE=1 SV=5	P00330	36.849	0	323.31	3	3	Y	0.544378	0.126867	0.896652	1.45839	1.24033	20	22	23	22	17	21	12723000000	1.02578e+10	14721000000	12101000000	11347000000	10313000000	10503000000	9957300000	4408000000	1598000000	1389700000	2.46523e+09	1.68571e+09	9.73243e+08	2.53301	0.126867	0.896652			24	24	17	1	24	24	17	22
160	TAL1	P15019	Transaldolase	>sp|P15019|TAL1_YEAST Transaldolase OS=Saccharomyces cerevisiae (strain ATCC 204508 / S288c) GN=TAL1 PE=1 SV=4	P15019;P53228	37.036	0	109.64	3	3	Y	0.534247	0.727862	0.137951	1.44819	1.23165	16	22	16	16	2	19	571480000	4.63996e+08	466780000	681560000	566100000	608740000	37047000	746200000	-141960000	644513000	-180100000	1.07484e+08	4.65471e+08	2.6874e+08	0.399957	0.727862	0.137951			24;1	24;1	24;1	2	24	24	24	16
161	PDI1	P17967	Protein disulfide-isomerase	>sp|P17967|PDI_YEAST Protein disulfide-isomerase OS=Saccharomyces cerevisiae (strain ATCC 204508 / S288c) GN=PDI1 PE=1 SV=2	P17967	58.226	0	106.22	3	3	Y	0.531952	0.68009	0.167434	1.44588	1.22969	11	15	11	12	3	12	3.31897e+08	2.69902e+08	303710000	377170000	314810000	383430000	55897000	370380000	-79720000	321273000	-55570000	6.19943e+07	2.24866e+08	1.29827e+08	0.477516	0.68009	0.167434			17	17	17	1	17	17	17	12
162	SSA2	P10592	Heat shock protein SSA2	>sp|P10592|HSP72_YEAST Heat shock protein SSA2 OS=Saccharomyces cerevisiae (strain ATCC 204508 / S288c) GN=SSA2 PE=1 SV=3	P10592	69.469	0	323.31	3	3	Y	0.529119	0.421329	0.375379	1.44305	1.22728	41	43	41	45	31	44	6.85857e+09	5.58843e+09	5452100000	8093700000	7029900000	6266300000	4537100000	5961900000	-814200000	3556600000	1068000000	1.27013e+09	2.1924e+09	1.26578e+09	1.00344	0.421329	0.375379			50	50	9	1	50	50	9	45
163	CDC60	P26637	Leucine--tRNA ligase, cytoplasmic	>sp|P26637|SYLC_YEAST Leucine--tRNA ligase, cytoplasmic OS=Saccharomyces cerevisiae (strain ATCC 204508 / S288c) GN=CDC60 PE=1 SV=1	P26637	124.14	0	183.65	3	3	Y	0.527559	0.728986	0.137281	1.44149	1.22595	9	25	14	19	4	18	4.95683e+08	404325000	356320000	596560000	534170000	611270000	71305000	530400000	-254950000	525255000	3770000	9.13583e+07	3.97409e+08	2.29444e+08	0.398173	0.728986	0.137281			29	29	29	1	29	29	29	19
164	NDE1	P40215	External NADH-ubiquinone oxidoreductase 1, mitochondrial	>sp|P40215|NDH1_YEAST External NADH-ubiquinone oxidoreductase 1, mitochondrial OS=Saccharomyces cerevisiae (strain ATCC 204508 / S288c) GN=NDE1 PE=1 SV=1	P40215	62.773	0	11.59	3	2	Y	0.52443	0.234418	0.630009	1.43837	1.2233	2	5	2	1		1	2.81377e+07	23001500	29421000	27702000	27290000	21392000		24611000	8029000	27702000	2679000	1.28033e+07	1.3177e+07	7.60774e+06	1.68293	0.234418	0.630009			6	6	6	1	6	6	6	1
165	SAM2	P19358	S-adenosylmethionine synthase 2	>sp|P19358|METK2_YEAST S-adenosylmethionine synthase 2 OS=Saccharomyces cerevisiae (strain ATCC 204508 / S288c) GN=SAM2 PE=1 SV=3	P19358	42.255	0	148.46	3	3	Y	0.520925	0.147564	0.831021	1.43487	1.22033	9	18	17	10	8	8	718940000	5.89137e+08	637170000	893960000	625690000	538010000	655010000	574390000	99160000	238950000	51300000	1.29803e+08	9.75059e+07	5.6295e+07	2.30577	0.147564	0.831021			24	24	10	1	24	24	10	10
166	GLN1	P32288	Glutamine synthetase	>sp|P32288|GLNA_YEAST Glutamine synthetase OS=Saccharomyces cerevisiae (strain ATCC 204508 / S288c) GN=GLN1 PE=1 SV=4	P32288	41.766	0	16.348	3	2	Y	0.51738	0.314491	0.502392	1.43135	1.21733	2	5	4	3		4	155490000	127730000	114560000	173270000	178640000	116290000		139170000	-1730000	173270000	39470000	7.03367e+07	9.14921e+07	5.2823e+07	1.33155	0.314491	0.502392			7	7	7	1	7	7	7	3
167	WTM1	Q12363	Transcriptional modulator WTM1	>sp|Q12363|WTM1_YEAST Transcriptional modulator WTM1 OS=Saccharomyces cerevisiae (strain ATCC 204508 / S288c) GN=WTM1 PE=1 SV=1	Q12363	48.382	0	21.764	3	2	Y	0.514997	0.232326	0.633902	1.42899	1.21532	3	4	4	6		6	1.49467e+08	122985000	122780000	146530000	179090000	103330000		142640000	19450000	146530000	36450000	6.74767e+07	6.89878e+07	3.98301e+07	1.69411	0.232326	0.633902			7	7	7	1	7	7	7	6
168	RPO21	P04050	DNA-directed RNA polymerase II subunit RPB1	>sp|P04050|RPB1_YEAST DNA-directed RNA polymerase II subunit RPB1 OS=Saccharomyces cerevisiae (strain ATCC 204508 / S288c) GN=RPO21 PE=1 SV=2	P04050	191.61	0	31.007	3	3	Y	0.512676	0.283039	0.548153	1.42669	1.21337	5	10	4	7	3	8	6.67407e+07	5.50043e+07	72794000	69470000	57958000	61656000	43468000	59889000	11138000	26002000	-1931000	1.17363e+07	1.39761e+07	8.06911e+06	1.45448	0.283039	0.548153			17	17	17	1	17	17	17	7
169	ERG20	P08524	Farnesyl pyrophosphate synthase	>sp|P08524|FPPS_YEAST Farnesyl pyrophosphate synthase OS=Saccharomyces cerevisiae (strain ATCC 204508 / S288c) GN=ERG20 PE=1 SV=2	P08524	40.483	0	48.581	3	2	Y	0.508451	0.491567	0.308417	1.42252	1.20982	2	12	3	6		4	1.32148e+08	109229500	90725000	199890000	105830000	119750000		98709000	-29025000	199890000	7121000	5.93287e+07	1.23064e+08	7.1051e+07	0.835015	0.491567	0.308417			15	15	15	1	15	15	15	6
170	ENO1	P00924	Enolase 1	>sp|P00924|ENO1_YEAST Enolase 1 OS=Saccharomyces cerevisiae (strain ATCC 204508 / S288c) GN=ENO1 PE=1 SV=3	P00924	46.816	0	81.595	3	3	Y	0.507439	0.737519	0.132227	1.42152	1.20897	20	24	20	21	13	26	3.75213e+08	3.10357e+08	132920000	554510000	438210000	267810000	154520000	508740000	-134890000	399990000	-70530000	6.48567e+07	2.92013e+08	1.68594e+08	0.384693	0.737519	0.132227			29	10	10	1	29	10	10	6
171	GUS1	P46655	Glutamate--tRNA ligase, cytoplasmic	>sp|P46655|SYEC_YEAST Glutamate--tRNA ligase, cytoplasmic OS=Saccharomyces cerevisiae (strain ATCC 204508 / S288c) GN=GUS1 PE=1 SV=3	P46655	80.842	0	139.64	3	3	Y	0.505963	0.713485	0.146615	1.42007	1.20774	15	24	19	21	6	20	657750000	5.44613e+08	547240000	784990000	641020000	829600000	162060000	642180000	-282360000	622930000	-1160000	1.13137e+08	4.63341e+08	2.6751e+08	0.422925	0.713485	0.146615			28	28	28	1	28	28	28	21
172	TIF4632	P39936	Eukaryotic initiation factor 4F subunit p130	>sp|P39936|IF4F2_YEAST Eukaryotic initiation factor 4F subunit p130 OS=Saccharomyces cerevisiae (strain ATCC 204508 / S288c) GN=TIF4632 PE=1 SV=1	P39936	103.9	0	7.3062	3	2	Y	0.501536	0.352035	0.453414	1.41572	1.20404	3	5	4	3		3	1.60823e+07	13357000	12103000	14127000	22017000	0		26714000	12103000	14127000	-4697000	7.17767e+06	1.03334e+07	5.96601e+06	1.20309	0.352035	0.453414			6	4	4	1	6	4	4	1
173	RPL27B;RPL27A	P0C2H7;P0C2H6	60S ribosomal protein L27-B;60S ribosomal protein L27-A	>sp|P0C2H7|RL27B_YEAST 60S ribosomal protein L27-B OS=Saccharomyces cerevisiae (strain ATCC 204508 / S288c) GN=RPL27B PE=1 SV=1;>sp|P0C2H6|RL27A_YEAST 60S ribosomal protein L27-A OS=Saccharomyces cerevisiae (strain ATCC 204508 / S288c) GN=RPL27A PE=1 SV=1	P0C2H7;P0C2H6	15.505	0	33.881	3	3	Y	0.50082	0.701477	0.153987	1.41502	1.20344	6	1	2	5	1	5	6.62117e+07	5.50187e+07	136180000	22356000	40099000	74478000	39150000	51428000	61702000	-16794000	-11329000	11193000	4.38273e+07	2.53037e+07	0.442346	0.701477	0.153987			7;7	7;7	7;7	2	7	7	7	5
174	CAR2	P07991	Ornithine aminotransferase	>sp|P07991|OAT_YEAST Ornithine aminotransferase OS=Saccharomyces cerevisiae (strain ATCC 204508 / S288c) GN=CAR2 PE=1 SV=2	P07991	46.085	0	40.205	3	2	Y	0.497849	0.533165	0.273138	1.41211	1.20096	2	9	2	3		4	55795000	46458500	35130000	91302000	40953000	44982000		47935000	-9852000	91302000	-6982000	2.48227e+07	5.75907e+07	3.325e+07	0.746547	0.533165	0.273138			9	9	9	1	9	9	9	3
175	PET9	P18239	ADP,ATP carrier protein 2	>sp|P18239|ADT2_YEAST ADP,ATP carrier protein 2 OS=Saccharomyces cerevisiae (strain ATCC 204508 / S288c) GN=PET9 PE=1 SV=2	P18239;P18238	34.426	0	118.4	3	3	Y	0.495322	0.509861	0.292548	1.40964	1.19886	13	15	15	13	13	12	814100000	679060000	700590000	662410000	1079300000	525790000	839350000	672040000	174800000	-176940000	407260000	135040000	2.94123e+08	1.69812e+08	0.795234	0.509861	0.292548			19;4	19;4	17;2	2	19	19	17	13
176	CCS1	P40202	Superoxide dismutase 1 copper chaperone	>sp|P40202|CCS1_YEAST Superoxide dismutase 1 copper chaperone OS=Saccharomyces cerevisiae (strain ATCC 204508 / S288c) GN=CCS1 PE=1 SV=1	P40202	27.33	0	3.6835	2	2	Y	0.482544	0.623835	0.20493	1.3972	1.18829	1		2	1		2	40188000	33820000	28949000		51427000	34849000		32791000	-5900000	0	18636000	4.24533e+06	1.28071e+07	7.39416e+06	0.574147	0.623835	0.20493			2	2	2	1	2	2	2	1
177	RPN1	P38764	26S proteasome regulatory subunit RPN1	>sp|P38764|RPN1_YEAST 26S proteasome regulatory subunit RPN1 OS=Saccharomyces cerevisiae (strain ATCC 204508 / S288c) GN=RPN1 PE=1 SV=3	P38764	109.49	0	36.289	3	3	Y	0.481736	0.572312	0.242367	1.39642	1.18763	5	8	4	8	1	5	1.22327e+08	103001000	157180000	107570000	102230000	138780000	37763000	132460000	18400000	69807000	-30230000	1.93257e+07	5.00249e+07	2.88819e+07	0.669127	0.572312	0.242367			14	14	14	1	14	14	14	8
178	DOT6	P40059	Transcriptional regulatory protein DOT6	>sp|P40059|DOT6_YEAST Transcriptional regulatory protein DOT6 OS=Saccharomyces cerevisiae (strain ATCC 204508 / S288c) GN=DOT6 PE=1 SV=1	P40059	73.048	0	4.4654	3	2	Y	0.479609	0.105276	0.977673	1.39437	1.18588	1	1	1	1		1	7491300	6317100	8347800	4536200	9589900	4011700		8622500	4336100	4536200	967400	3279900	2.00518e+06	1.15769e+06	2.83314	0.105276	0.977673			1	1	1	1	1	1	1	1
179	PDC5	P16467	Pyruvate decarboxylase isozyme 2	>sp|P16467|PDC5_YEAST Pyruvate decarboxylase isozyme 2 OS=Saccharomyces cerevisiae (strain ATCC 204508 / S288c) GN=PDC5 PE=1 SV=4	P16467	61.911	0	4.0912	3	3	Y	0.474664	0.42265	0.374019	1.38959	1.18182	4	5	4	4	2	5	No LFQ Int	1.99677e+07	0	0	0	0	0	59903000	0	0	-59903000	-1.99677e+07	3.4585e+07	1.99677e+07	1	0.42265	0.374019			6	1	1	1	6	1	1	0
180	SUB2	Q07478	ATP-dependent RNA helicase SUB2	>sp|Q07478|SUB2_YEAST ATP-dependent RNA helicase SUB2 OS=Saccharomyces cerevisiae (strain ATCC 204508 / S288c) GN=SUB2 PE=1 SV=1	Q07478	50.308	0	257.91	3	3	Y	0.472718	0.814075	0.0893358	1.38772	1.18023	5	11	6	8	1	8	1.88763e+08	1.59938e+08	101490000	244020000	220780000	234340000	11055000	234420000	-132850000	232965000	-13640000	28825000	1.86568e+08	1.07715e+08	0.267604	0.814075	0.0893358			12	12	12	1	12	12	12	8
181	RPL19B;RPL19A	P0CX83;P0CX82	60S ribosomal protein L19-B;60S ribosomal protein L19-A	>sp|P0CX83|RL19B_YEAST 60S ribosomal protein L19-B OS=Saccharomyces cerevisiae (strain ATCC 204508 / S288c) GN=RPL19B PE=1 SV=1;>sp|P0CX82|RL19A_YEAST 60S ribosomal protein L19-A OS=Saccharomyces cerevisiae (strain ATCC 204508 / S288c) GN=RPL19A PE=1 SV=1	P0CX83;P0CX82	21.704	0	28.541	3	3	Y	0.472439	0.369316	0.432602	1.38745	1.18	10	4	6	10	4	6	2.69043e+08	2.28003e+08	429210000	117190000	260730000	351170000	147550000	185290000	78040000	-30360000	75440000	41040000	6.18479e+07	3.57079e+07	1.14933	0.369316	0.432602			11;11	11;11	11;11	2	11	11	11	10
182	HAS1	Q03532	ATP-dependent RNA helicase HAS1	>sp|Q03532|HAS1_YEAST ATP-dependent RNA helicase HAS1 OS=Saccharomyces cerevisiae (strain ATCC 204508 / S288c) GN=HAS1 PE=1 SV=1	Q03532	56.717	0	14.846	3	3	Y	0.47009	0.735727	0.133283	1.3852	1.17808	3	5	4	2	2	3	4.19203e+07	3.55837e+07	37046000	38041000	50674000	53511000	0	53240000	-16465000	38041000	-2566000	6.33667e+06	2.83226e+07	1.63521e+07	0.387515	0.735727	0.133283			9	9	9	1	9	9	9	2
183	VMA1	P17255	V-type proton ATPase catalytic subunit A;Endonuclease PI-SceI	>sp|P17255|VATA_YEAST V-type proton ATPase catalytic subunit A OS=Saccharomyces cerevisiae (strain ATCC 204508 / S288c) GN=VMA1 PE=1 SV=3	P17255	118.64	0	272.33	3	3	Y	0.458545	0.76608	0.115726	1.37416	1.16869	28	50	26	46	10	39	1.28283e+09	1097670000	1063800000	1502800000	1281900000	1519900000	235410000	1537700000	-456100000	1267390000	-255800000	1.85163e+08	9.42571e+08	5.44194e+08	0.340253	0.76608	0.115726			61	61	61	1	61	61	61	46
184	RVB2	Q12464	RuvB-like protein 2	>sp|Q12464|RUVB2_YEAST RuvB-like protein 2 OS=Saccharomyces cerevisiae (strain ATCC 204508 / S288c) GN=RVB2 PE=1 SV=1	Q12464	51.611	0	16.406	3	3	Y	0.455207	0.67403	0.171321	1.37098	1.16599	3	6	3	4	1	5	7.52683e+07	6.45533e+07	47190000	74945000	103670000	68582000	22188000	102890000	-21392000	52757000	780000	10715000	3.80598e+07	2.19738e+07	0.487626	0.67403	0.171321			10	10	10	1	10	10	10	4
185	HRR25	P29295	Casein kinase I homolog HRR25	>sp|P29295|HRR25_YEAST Casein kinase I homolog HRR25 OS=Saccharomyces cerevisiae (strain ATCC 204508 / S288c) GN=HRR25 PE=1 SV=1	P29295	57.339	0	12.391	2	3	Y	0.454865	0.887844	0.0516634	1.37065	1.16571	2	2		1	1	3	22964500	19700000	27935000	17994000		0	0	59100000	27935000	17994000	-59100000	-4.39033e+06	4.764e+07	2.75049e+07	0.15962	0.887844	0.0516634			4	4	4	1	4	4	4	1
186	NOP1	P15646	rRNA 2-O-methyltransferase fibrillarin	>sp|P15646|FBRL_YEAST rRNA 2-O-methyltransferase fibrillarin OS=Saccharomyces cerevisiae (strain ATCC 204508 / S288c) GN=NOP1 PE=1 SV=1	P15646	34.465	0	33.186	3	3	Y	0.45456	0.418503	0.378302	1.37036	1.16546	5	11	9	7	3	6	170190000	1.46028e+08	137870000	128150000	244550000	161330000	76543000	200210000	-23460000	51607000	44340000	2.41623e+07	4.14019e+07	2.39034e+07	1.01083	0.418503	0.378302			14	14	14	1	14	14	14	7
187	UGP1	P32861	UTP--glucose-1-phosphate uridylyltransferase	>sp|P32861|UGPA1_YEAST UTP--glucose-1-phosphate uridylyltransferase OS=Saccharomyces cerevisiae (strain ATCC 204508 / S288c) GN=UGP1 PE=1 SV=1	P32861	55.987	0	80.898	3	3	Y	0.445381	0.421093	0.375621	1.36167	1.15807	14	16	13	11	8	17	4.36227e+08	3.76683e+08	485660000	400130000	422890000	308800000	414350000	406900000	176860000	-14220000	15990000	5.95433e+07	1.02716e+08	5.93031e+07	1.00405	0.421093	0.375621			25	25	25	1	25	25	25	11
188	CHC1	P22137	Clathrin heavy chain	>sp|P22137|CLH_YEAST Clathrin heavy chain OS=Saccharomyces cerevisiae (strain ATCC 204508 / S288c) GN=CHC1 PE=1 SV=1	P22137	187.23	0	152.44	3	2	Y	0.43947	0.239511	0.620675	1.35611	1.15334	14	31	11	18		13	2.21573e+08	192115000	248730000	205580000	210410000	199530000		184700000	49200000	205580000	25710000	9.34967e+07	9.7775e+07	5.64504e+07	1.65626	0.239511	0.620675			38	38	38	1	38	38	38	18
189	PDC1	P06169	Pyruvate decarboxylase isozyme 1	>sp|P06169|PDC1_YEAST Pyruvate decarboxylase isozyme 1 OS=Saccharomyces cerevisiae (strain ATCC 204508 / S288c) GN=PDC1 PE=1 SV=7	P06169	61.495	0	323.31	3	3	Y	0.437661	0.583504	0.233956	1.35441	1.15189	26	32	28	29	21	28	14601000000	1.26757e+10	11551000000	16893000000	15359000000	15053000000	10156000000	12818000000	-3502000000	6737000000	2541000000	1.92533e+09	5.14719e+09	2.97173e+09	0.647883	0.583504	0.233956			35	35	29	1	35	35	29	29
190	ARO1	P08566	Pentafunctional AROM polypeptide;3-dehydroquinate synthase;3-phosphoshikimate 1-carboxyvinyltransferase;Shikimate kinase;3-dehydroquinate dehydratase;Shikimate dehydrogenase	>sp|P08566|ARO1_YEAST Pentafunctional AROM polypeptide OS=Saccharomyces cerevisiae (strain ATCC 204508 / S288c) GN=ARO1 PE=1 SV=1	P08566	174.75	0	104.21	3	3	Y	0.437631	0.460956	0.336341	1.35438	1.15187	16	30	12	12	9	12	2.37223e+08	2.05947e+08	291110000	249970000	170590000	200880000	216930000	200030000	90230000	33040000	-29440000	3.12767e+07	5.98545e+07	3.4557e+07	0.905075	0.460956	0.336341			39	39	39	1	39	39	39	12
191	HOM6	P31116	Homoserine dehydrogenase	>sp|P31116|DHOM_YEAST Homoserine dehydrogenase OS=Saccharomyces cerevisiae (strain ATCC 204508 / S288c) GN=HOM6 PE=1 SV=1	P31116	38.502	0	140.74	3	3	Y	0.436007	0.813555	0.0896133	1.35285	1.15057	12	18	13	16	1	19	5.63903e+08	490107000	411280000	654750000	625680000	557980000	34401000	877940000	-146700000	620349000	-252260000	7.37963e+07	4.76262e+08	2.7497e+08	0.26838	0.813555	0.0896133			22	22	22	1	22	22	22	16
192	YHR020W	P38708	Putative proline--tRNA ligase YHR020W	>sp|P38708|YHI0_YEAST Putative proline--tRNA ligase YHR020W OS=Saccharomyces cerevisiae (strain ATCC 204508 / S288c) GN=YHR020W PE=1 SV=1	P38708	77.385	0	95.753	3	3	Y	0.433306	0.797621	0.0982034	1.35032	1.14842	10	18	12	17	2	16	3.19633e+08	2.78324e+08	252120000	371590000	335190000	422650000	62253000	350070000	-170530000	309337000	-14880000	41309000	2.44818e+08	1.41346e+08	0.292255	0.797621	0.0982034			26	26	26	1	26	26	26	17
193	THS1	P04801	Threonine--tRNA ligase, cytoplasmic	>sp|P04801|SYTC_YEAST Threonine--tRNA ligase, cytoplasmic OS=Saccharomyces cerevisiae (strain ATCC 204508 / S288c) GN=THS1 PE=1 SV=2	P04801	84.519	0	46.905	3	3	Y	0.432016	0.861618	0.0646853	1.34912	1.14739	4	17	7	10	1	12	1.86933e+08	162920000	109840000	264220000	186740000	238010000	0	250750000	-128170000	264220000	-64010000	2.40133e+07	2.10484e+08	1.21523e+08	0.197603	0.861618	0.0646853			21	21	21	1	21	21	21	10
194	ARB1	P40024	ABC transporter ATP-binding protein ARB1	>sp|P40024|ARB1_YEAST ABC transporter ATP-binding protein ARB1 OS=Saccharomyces cerevisiae (strain ATCC 204508 / S288c) GN=ARB1 PE=1 SV=1	P40024	68.376	0	77.164	3	3	Y	0.430303	0.813346	0.0897248	1.34752	1.14603	9	18	9	17	1	12	2.55017e+08	2.22521e+08	190780000	297530000	276740000	339250000	35564000	292750000	-148470000	261966000	-16010000	3.24953e+07	2.09473e+08	1.20939e+08	0.268691	0.813346	0.0897248			19	19	19	1	19	19	19	17
195	MRH1	Q12117	Protein MRH1	>sp|Q12117|MRH1_YEAST Protein MRH1 OS=Saccharomyces cerevisiae (strain ATCC 204508 / S288c) GN=MRH1 PE=1 SV=1	Q12117	36.19	0	13.908	3	3	Y	0.428494	0.760655	0.118812	1.34583	1.1446	2	4	4	4	1	4	1.97243e+08	1.72326e+08	162490000	231660000	197580000	226750000	65397000	224830000	-64260000	166263000	-27250000	2.49177e+07	1.23799e+08	7.14757e+07	0.348617	0.760655	0.118812			6	6	3	1	6	6	3	4
196	TIF4631	P39935	Eukaryotic initiation factor 4F subunit p150	>sp|P39935|IF4F1_YEAST Eukaryotic initiation factor 4F subunit p150 OS=Saccharomyces cerevisiae (strain ATCC 204508 / S288c) GN=TIF4631 PE=1 SV=2	P39935	107.1	0	90.603	3	3	Y	0.425641	0.716254	0.144933	1.34317	1.14233	7	18	10	13	3	12	158090000	138392000	121880000	163020000	189370000	182070000	60246000	172860000	-60190000	102774000	16510000	19698000	8.15288e+07	4.70707e+07	0.418477	0.716254	0.144933			22	22	20	1	22	22	20	13
197	PRS1	P32895	Ribose-phosphate pyrophosphokinase 1	>sp|P32895|KPR1_YEAST Ribose-phosphate pyrophosphokinase 1 OS=Saccharomyces cerevisiae (strain ATCC 204508 / S288c) GN=PRS1 PE=1 SV=1	P32895	47.047	0	4.0084	3	2	Y	0.424559	0.531798	0.274254	1.34216	1.14148	1	2	1	1		2	1.65041e+07	14458500	15419000	25130000	8963200	16426000		12491000	-1007000	25130000	-3527800	6.86507e+06	1.5868e+07	9.16141e+06	0.749346	0.531798	0.274254			3	3	3	1	3	3	3	1
198	RPS13	P05756	40S ribosomal protein S13	>sp|P05756|RS13_YEAST 40S ribosomal protein S13 OS=Saccharomyces cerevisiae (strain ATCC 204508 / S288c) GN=RPS13 PE=1 SV=3	P05756	17.029	0	6.4196	3	3	Y	0.417887	0.827622	0.082168	1.33597	1.13621	3	1	1	1	3	1	34000000	29924000	49734000	12432000	39834000	26235000	41107000	22430000	23499000	-28675000	17404000	4076000	2.85264e+07	1.64698e+07	0.247484	0.827622	0.082168			4	4	4	1	4	4	4	1
199	ILS1	P09436	Isoleucine--tRNA ligase, cytoplasmic	>sp|P09436|SYIC_YEAST Isoleucine--tRNA ligase, cytoplasmic OS=Saccharomyces cerevisiae (strain ATCC 204508 / S288c) GN=ILS1 PE=1 SV=1	P09436	122.98	0	104.33	3	3	Y	0.413405	0.872632	0.0591688	1.33183	1.13269	15	30	13	20	2	20	3.17587e+08	2.80383e+08	259950000	513910000	178900000	428530000	66990000	345630000	-168580000	446920000	-166730000	3.72033e+07	3.54826e+08	2.04859e+08	0.181605	0.872632	0.0591688			40	40	40	1	40	40	40	20
200	ETT1	Q08421	Enhancer of translation termination 1	>sp|Q08421|ETT1_YEAST Enhancer of translation termination 1 OS=Saccharomyces cerevisiae (strain ATCC 204508 / S288c) GN=ETT1 PE=1 SV=1	Q08421	47.351	0	5.973	3	2	Y	0.411166	0.459751	0.337478	1.32976	1.13093	2	1	2	2		1	12826000	11341100	11129000	16704000	10645000	9922200		12760000	1206800	16704000	-2115000	5.26527e+06	1.00445e+07	5.7992e+06	0.90793	0.459751	0.337478			4	4	4	1	4	4	4	2
201	PUB1	P32588	Nuclear and cytoplasmic polyadenylated RNA-binding protein PUB1	>sp|P32588|PUB1_YEAST Nuclear and cytoplasmic polyadenylated RNA-binding protein PUB1 OS=Saccharomyces cerevisiae (strain ATCC 204508 / S288c) GN=PUB1 PE=1 SV=4	P32588	50.762	0	6.1508	2	2	Y	0.410491	0.915754	0.0382213	1.32914	1.1304	1	3		1		2	52644500	46571500	35103000	70186000		51510000		41633000	-16407000	70186000	-41633000	4.04867e+06	5.86489e+07	3.3861e+07	0.119567	0.915754	0.0382213			3	3	3	1	3	3	3	1
202	TPS3	P38426	Trehalose synthase complex regulatory subunit TPS3	>sp|P38426|TPS3_YEAST Trehalose synthase complex regulatory subunit TPS3 OS=Saccharomyces cerevisiae (strain ATCC 204508 / S288c) GN=TPS3 PE=1 SV=3	P38426	118.83	0	10.543	3	2	Y	0.397855	0.243966	0.612671	1.31755	1.12054	1	3	1	3		2	10582700	9444250	13385000	9203600	9159500	9968100		8920400	3416900	9203600	239100	4.28653e+06	4.54508e+06	2.6241e+06	1.63352	0.243966	0.612671			5	5	5	1	5	5	5	3
203	OAC1	P32332	Mitochondrial oxaloacetate transport protein	>sp|P32332|OAC1_YEAST Mitochondrial oxaloacetate transport protein OS=Saccharomyces cerevisiae (strain ATCC 204508 / S288c) GN=OAC1 PE=1 SV=1	P32332	35.153	0	16.617	3	3	Y	0.396162	0.651915	0.185809	1.316	1.11923	5	2	3	4	1	3	4.19763e+07	3.75047e+07	56273000	21205000	48451000	57420000	0	55094000	-1147000	21205000	-6643000	4.47167e+06	1.47497e+07	8.51577e+06	0.525104	0.651915	0.185809			9	9	9	1	9	9	9	4
204	DLD3	P39976	D-lactate dehydrogenase [cytochrome] 3	>sp|P39976|DLD3_YEAST D-2-hydroxyglutarate--pyruvate transhydrogenase DLD3 OS=Saccharomyces cerevisiae (strain ATCC 204508 / S288c) GN=DLD3 PE=1 SV=1	P39976;P46681	55.224	0	63.475	3	3	Y	0.393163	0.868443	0.0612588	1.31327	1.11691	5	13	4	11	2	10	1.81537e+08	1.62535e+08	125080000	277070000	142460000	223320000	56476000	207810000	-98240000	220594000	-65350000	1.90013e+07	1.75357e+08	1.01243e+08	0.187681	0.868443	0.0612588			14;1	14;1	14;1	2	14	14	14	11
205	DPS1	P04802	Aspartate--tRNA ligase, cytoplasmic	>sp|P04802|SYDC_YEAST Aspartate--tRNA ligase, cytoplasmic OS=Saccharomyces cerevisiae (strain ATCC 204508 / S288c) GN=DPS1 PE=1 SV=3	P04802	63.515	0	173.17	3	3	Y	0.392912	0.827082	0.0824515	1.31304	1.11671	13	29	14	14	5	20	4.97287e+08	4.45313e+08	349800000	622290000	519770000	505420000	151660000	678860000	-155620000	470630000	-159090000	5.19733e+07	3.62571e+08	2.09331e+08	0.248283	0.827082	0.0824515			30	30	30	1	30	30	30	14
206	NOP58	Q12499	Nucleolar protein 58	>sp|Q12499|NOP58_YEAST Nucleolar protein 58 OS=Saccharomyces cerevisiae (strain ATCC 204508 / S288c) GN=NOP58 PE=1 SV=1	Q12499	56.956	0	75.561	3	3	Y	0.391222	0.497075	0.303578	1.3115	1.1154	12	9	9	9	3	9	251360000	2.25353e+08	245970000	211040000	297070000	274260000	129860000	271940000	-28290000	81180000	25130000	2.60067e+07	5.47403e+07	3.16043e+07	0.822884	0.497075	0.303578			15	15	15	1	15	15	15	9
207	YGR012W	P53206	Putative cysteine synthase	>sp|P53206|CYSKL_YEAST Putative cysteine synthase OS=Saccharomyces cerevisiae (strain ATCC 204508 / S288c) GN=YGR012W PE=1 SV=1	P53206	42.8	0	13.197	2	3	Y	0.389555	0.869041	0.0609596	1.30999	1.11412	1	1		4	1	1	6986250	6.27067e+06	8346900	5625600		0	0	18812000	8346900	5625600	-18812000	-1.61317e+06	1.49566e+07	8.63522e+06	0.186812	0.869041	0.0609596			5	5	5	1	5	5	5	4
208	ARC35	P53731	Actin-related protein 2/3 complex subunit 2	>sp|P53731|ARPC2_YEAST Actin-related protein 2/3 complex subunit 2 OS=Saccharomyces cerevisiae (strain ATCC 204508 / S288c) GN=ARC35 PE=1 SV=1	P53731	39.566	0	15.714	3	2	Y	0.387824	0.308408	0.510875	1.30842	1.11278	2	2	1	1		2	2.13337e+07	19171500	24078000	19654000	20269000	15856000		22487000	8222000	19654000	-2218000	8.55267e+06	1.09397e+07	6.31607e+06	1.35411	0.308408	0.510875			3	3	3	1	3	3	3	1
209	RPL18B;RPL18A	P0CX50;P0CX49	60S ribosomal protein L18-B;60S ribosomal protein L18-A	>sp|P0CX50|RL18B_YEAST 60S ribosomal protein L18-B OS=Saccharomyces cerevisiae (strain ATCC 204508 / S288c) GN=RPL18B PE=1 SV=1;>sp|P0CX49|RL18A_YEAST 60S ribosomal protein L18-A OS=Saccharomyces cerevisiae (strain ATCC 204508 / S288c) GN=RPL18A PE=1 SV=1	P0CX50;P0CX49	20.563	0	19.365	3	3	Y	0.382303	0.840143	0.0756466	1.30342	1.10853	6	4	4	5	4	6	159196000	143610000	243410000	47458000	186720000	152970000	167750000	110110000	90440000	-120292000	76610000	15586000	1.17877e+08	6.80562e+07	0.229017	0.840143	0.0756466			6;6	6;6	6;6	2	6	6	6	5
210	DED81	P38707	Asparagine--tRNA ligase, cytoplasmic	>sp|P38707|SYNC_YEAST Asparagine--tRNA ligase, cytoplasmic OS=Saccharomyces cerevisiae (strain ATCC 204508 / S288c) GN=DED81 PE=1 SV=1	P38707	62.206	0	116.62	3	3	Y	0.37995	0.873031	0.0589704	1.3013	1.10672	5	14	8	12	1	9	2.95177e+08	2.66712e+08	171810000	376980000	336740000	363110000	43827000	393200000	-191300000	333153000	-56460000	2.84643e+07	2.72345e+08	1.57239e+08	0.181026	0.873031	0.0589704			18	18	18	1	18	18	18	12
211	IPP1	P00817	Inorganic pyrophosphatase	>sp|P00817|IPYR_YEAST Inorganic pyrophosphatase OS=Saccharomyces cerevisiae (strain ATCC 204508 / S288c) GN=IPP1 PE=1 SV=4	P00817	32.299	0	180.15	3	3	Y	0.379924	0.828672	0.0816173	1.30127	1.1067	8	15	9	12	5	15	589740000	532880000	490340000	803330000	475550000	594880000	290500000	713260000	-104540000	512830000	-237710000	56860000	4.00456e+08	2.31203e+08	0.245931	0.828672	0.0816173			16	16	16	1	16	16	16	12
212	ADH2	P00331	Alcohol dehydrogenase 2	>sp|P00331|ADH2_YEAST Alcohol dehydrogenase 2 OS=Saccharomyces cerevisiae (strain ATCC 204508 / S288c) GN=ADH2 PE=1 SV=3	P00331	36.731	0.00096993	2.4925	3	3	Y	0.372298	0.899884	0.0458133	1.29441	1.10087	7	6	6	7	6	6	1.65367e+07	1.50215e+07	24580000	10476000	14554000	5674400	28301000	11089000	18905600	-17825000	3465000	1515200	1.84428e+07	1.06479e+07	0.1423	0.899884	0.0458133			7	1	1	1	7	1	1	1
213	RPL5	P26321	60S ribosomal protein L5	>sp|P26321|RL5_YEAST 60S ribosomal protein L5 OS=Saccharomyces cerevisiae (strain ATCC 204508 / S288c) GN=RPL5 PE=1 SV=4	P26321	33.714	0	323.31	3	3	Y	0.370226	0.800119	0.0968456	1.29256	1.09929	12	16	14	12	9	13	1.56527e+09	1423890000	1182200000	1578100000	1935500000	2020500000	922170000	1329000000	-838300000	655930000	606500000	1.41377e+08	8.48785e+08	4.90046e+08	0.288497	0.800119	0.0968456			16	16	16	1	16	16	16	12
214	TUB3	P09734	Tubulin alpha-3 chain	>sp|P09734|TBA3_YEAST Tubulin alpha-3 chain OS=Saccharomyces cerevisiae (strain ATCC 204508 / S288c) GN=TUB3 PE=1 SV=1	P09734	49.693	0	105.68	3	3	Y	0.36679	0.923131	0.0347367	1.28948	1.09667	16	18	15	14	10	14	411410000	3.75143e+08	642720000	193640000	397870000	133880000	799150000	192400000	508840000	-605510000	205470000	3.62667e+07	5.76122e+08	3.32624e+08	0.109032	0.923131	0.0347367			24	15	15	1	24	15	15	9
215	RPL4A	P10664	60S ribosomal protein L4-A	>sp|P10664|RL4A_YEAST 60S ribosomal protein L4-A OS=Saccharomyces cerevisiae (strain ATCC 204508 / S288c) GN=RPL4A PE=1 SV=4	P10664	39.092	0	323.31	3	3	Y	0.364728	0.771088	0.112896	1.28764	1.09511	18	18	17	17	13	18	3.13577e+09	2.86343e+09	2879700000	3746400000	2781200000	3626600000	1854200000	3109500000	-746900000	1892200000	-328300000	2.72333e+08	1.41837e+09	8.18898e+08	0.332561	0.771088	0.112896			21	21	2	1	21	21	2	17
216	RPS15	Q01855	40S ribosomal protein S15	>sp|Q01855|RS15_YEAST 40S ribosomal protein S15 OS=Saccharomyces cerevisiae (strain ATCC 204508 / S288c) GN=RPS15 PE=1 SV=1	Q01855	16.002	0	10.61	3	2	Y	0.358325	0.226053	0.64579	1.28194	1.09026	1	1	1	1		1	9.44223e+07	86605500	120070000	34307000	128890000	118900000		54311000	1170000	34307000	74579000	3.66853e+07	3.67622e+07	2.12247e+07	1.72843	0.226053	0.64579			1	1	1	1	1	1	1	1
217	APE2	P32454	Aminopeptidase 2, mitochondrial	>sp|P32454|APE2_YEAST Aminopeptidase 2, mitochondrial OS=Saccharomyces cerevisiae (strain ATCC 204508 / S288c) GN=APE2 PE=1 SV=4	P32454;P37898	107.75	0	26.157	3	2	Y	0.358086	0.70958	0.148998	1.28172	1.09008	1	9	1	5		5	50421000	46254500	20941000	110670000	19652000	42038000		50471000	-21097000	110670000	-30819000	1.95847e+07	7.90318e+07	4.56291e+07	0.429215	0.70958	0.148998			12;1	12;1	12;1	2	12	12	12	5
218	RPT4	P53549	26S protease subunit RPT4	>sp|P53549|PRS10_YEAST 26S proteasome subunit RPT4 OS=Saccharomyces cerevisiae (strain ATCC 204508 / S288c) GN=RPT4 PE=1 SV=4	P53549	49.408	0	13.237	3	2	Y	0.357321	0.25332	0.596331	1.28104	1.0895	3	4	2	3		2	25296000	23218000	29979000	22009000	23900000	24453000		21983000	5526000	22009000	1917000	9.81733e+06	1.07114e+07	6.18422e+06	1.58748	0.25332	0.596331			5	5	4	1	5	5	4	3
219	YEF3	P16521	Elongation factor 3A	>sp|P16521|EF3A_YEAST Elongation factor 3A OS=Saccharomyces cerevisiae (strain ATCC 204508 / S288c) GN=YEF3 PE=1 SV=4	P16521	115.94	0	323.31	3	3	Y	0.357086	0.633462	0.19828	1.28084	1.08932	44	60	40	54	29	51	4.48793e+09	4.11993e+09	4377700000	5011800000	4074300000	5020100000	3401600000	3938100000	-642400000	1610200000	136200000	368000000	1.14405e+09	6.60518e+08	0.557139	0.633462	0.19828	6;7	1039;1040	67	67	54	1	67	67	54	54
220	GRS1	P38088-2;P38088	Glycine--tRNA ligase 1, mitochondrial	>sp|P38088-2|SYG_YEAST Isoform Cytoplasmic of Glycine--tRNA ligase 1, mitochondrial OS=Saccharomyces cerevisiae (strain ATCC 204508 / S288c) GN=GRS1;>sp|P38088|SYG_YEAST Glycine--tRNA ligase 1, mitochondrial OS=Saccharomyces cerevisiae (strain ATCC 204508	P38088-2;P38088;Q06817	75.338	0	129.34	3	3	Y	0.350524	0.881316	0.0548685	1.27502	1.08438	16	21	18	17	3	22	4.12473e+08	3.80378e+08	318530000	483970000	434920000	505120000	73673000	562340000	-186590000	410297000	-127420000	3.20957e+07	3.28865e+08	1.89871e+08	0.16904	0.881316	0.0548685			33;33;1	33;33;1	33;33;1	3	33	33	33	17
221	DET1	Q99288	Broad-range acid phosphatase DET1	>sp|Q99288|DET1_YEAST Broad-range acid phosphatase DET1 OS=Saccharomyces cerevisiae (strain ATCC 204508 / S288c) GN=DET1 PE=1 SV=1	Q99288	39.172	0	120.31	3	3	Y	0.346546	0.880868	0.0550891	1.27151	1.08139	11	8	9	8	11	13	542740000	501890000	838370000	201370000	588480000	416990000	606250000	482430000	421380000	-404880000	106050000	40850000	4.16971e+08	2.40738e+08	0.169686	0.880868	0.0550891			14	14	14	1	14	14	14	8
222	TOM70	P07213	Mitochondrial import receptor subunit TOM70	>sp|P07213|TOM70_YEAST Mitochondrial import receptor subunit TOM70 OS=Saccharomyces cerevisiae (strain ATCC 204508 / S288c) GN=TOM70 PE=1 SV=2	P07213	70.122	0	19.434	3	2	Y	0.346006	0.765512	0.116048	1.27104	1.08099	1	4	1	3		1	20540400	19001500	0	51968000	9653200	25989000		12014000	-25989000	51968000	-2360800	7.87273e+06	3.99733e+07	2.30786e+07	0.341127	0.765512	0.116048			5	5	5	1	5	5	5	3
223	HCR1	Q05775	Eukaryotic translation initiation factor 3 subunit J	>sp|Q05775|EIF3J_YEAST Eukaryotic translation initiation factor 3 subunit J OS=Saccharomyces cerevisiae (strain ATCC 204508 / S288c) GN=HCR1 PE=1 SV=1	Q05775	29.564	0	5.0483	2	2	Y	0.346001	0.947833	0.0232681	1.27103	1.08098		1	1	1		2	16298000	15077000		22415000	10181000	13764000		16390000	-13764000	22415000	-6209000	814000	1.90846e+07	1.10185e+07	0.0738758	0.947833	0.0232681			2	2	2	1	2	2	2	1
224	ACT1	P60010	Actin	>sp|P60010|ACT_YEAST Actin OS=Saccharomyces cerevisiae (strain ATCC 204508 / S288c) GN=ACT1 PE=1 SV=1	P60010	41.689	0	148.26	3	3	Y	0.342889	0.779361	0.108261	1.26829	1.07866	15	19	12	15	8	13	1416400000	1.31312e+09	1143000000	1729900000	1376300000	1453500000	990450000	1495400000	-310500000	739450000	-119100000	1.03283e+08	5.59186e+08	3.22846e+08	0.319915	0.779361	0.108261			21	21	21	1	21	21	21	15
225	PAB1	P04147	Polyadenylate-binding protein, cytoplasmic and nuclear	>sp|P04147|PABP_YEAST Polyadenylate-binding protein, cytoplasmic and nuclear OS=Saccharomyces cerevisiae (strain ATCC 204508 / S288c) GN=PAB1 PE=1 SV=4	P04147	64.343	0	209.06	3	3	Y	0.341502	0.830384	0.0807209	1.26708	1.07762	12	22	19	24	7	20	7.42953e+08	689440000	562990000	835530000	830340000	908330000	422280000	737710000	-345340000	413250000	92630000	5.35133e+07	3.80805e+08	2.19858e+08	0.2434	0.830384	0.0807209			27	27	27	1	27	27	27	24
226	DHH1	P39517	ATP-dependent RNA helicase DHH1	>sp|P39517|DHH1_YEAST ATP-dependent RNA helicase DHH1 OS=Saccharomyces cerevisiae (strain ATCC 204508 / S288c) GN=DHH1 PE=1 SV=1	P39517	57.543	0	22.017	3	3	Y	0.338262	0.87244	0.0592643	1.26423	1.0752	6	5	3	4	1	6	7.52107e+07	6.99503e+07	92921000	84199000	48512000	69147000	40737000	99967000	23774000	43462000	-51455000	5.26033e+06	5.00937e+07	2.89216e+07	0.181883	0.87244	0.0592643			9	9	9	1	9	9	9	4
227	SHM1	P37292	Serine hydroxymethyltransferase, mitochondrial	>sp|P37292|GLYM_YEAST Serine hydroxymethyltransferase, mitochondrial OS=Saccharomyces cerevisiae (strain ATCC 204508 / S288c) GN=SHM1 PE=1 SV=2	P37292	53.686	0	30.891	3	3	Y	0.33311	0.840912	0.0752495	1.25973	1.07137	4	7	3	4	3	6	77176000	72035000	77074000	87994000	66460000	71597000	43948000	100560000	5477000	44046000	-34100000	5141000	3.90741e+07	2.25594e+07	0.227887	0.840912	0.0752495			11	10	10	1	11	10	10	4
228	CYS4	P32582	Cystathionine beta-synthase	>sp|P32582|CBS_YEAST Cystathionine beta-synthase OS=Saccharomyces cerevisiae (strain ATCC 204508 / S288c) GN=CYS4 PE=1 SV=1	P32582	56.021	0	151.06	3	3	Y	0.329729	0.917715	0.0372923	1.25678	1.06886	12	24	16	18	3	17	6.05797e+08	5.66769e+08	452600000	732480000	632310000	811450000	29296000	859560000	-358850000	703184000	-227250000	39028000	5.78927e+08	3.34244e+08	0.116765	0.917715	0.0372923			26	26	26	1	26	26	26	18
229	TUP1	P16649	General transcriptional corepressor TUP1	>sp|P16649|TUP1_YEAST General transcriptional corepressor TUP1 OS=Saccharomyces cerevisiae (strain ATCC 204508 / S288c) GN=TUP1 PE=1 SV=2	P16649	78.307	0	11.777	3	2	Y	0.328352	0.562503	0.249875	1.25558	1.06784	1	4	2	1		4	23532000	22037000	14881000	33855000	21860000	13450000		30624000	1431000	33855000	-8764000	8.84067e+06	2.22547e+07	1.28488e+07	0.688056	0.562503	0.249875			6	6	6	1	6	6	6	1
230	RPT2	P40327	26S protease regulatory subunit 4 homolog	>sp|P40327|PRS4_YEAST 26S proteasome regulatory subunit 4 homolog OS=Saccharomyces cerevisiae (strain ATCC 204508 / S288c) GN=RPT2 PE=1 SV=3	P40327	48.828	0	8.1645	3	2	Y	0.325858	0.338973	0.469835	1.25341	1.066	2	3	2	3		2	5.26943e+07	49432000	42992000	49742000	65349000	47087000		51777000	-4095000	49742000	13572000	1.97397e+07	2.74433e+07	1.58444e+07	1.24584	0.338973	0.469835			3	3	3	1	3	3	3	3
231	ZWF1	P11412	Glucose-6-phosphate 1-dehydrogenase	>sp|P11412|G6PD_YEAST Glucose-6-phosphate 1-dehydrogenase OS=Saccharomyces cerevisiae (strain ATCC 204508 / S288c) GN=ZWF1 PE=1 SV=4	P11412	57.521	0	87.067	3	2	Y	0.32298	0.671471	0.172973	1.25091	1.06387	1	5	2	5		3	45272000	42554000	12774000	85303000	37739000	35823000		49285000	-23049000	85303000	-11546000	1.69027e+07	5.9515e+07	3.4361e+07	0.491914	0.671471	0.172973			8	8	8	1	8	8	8	5
232	HOM2	P13663	Aspartate-semialdehyde dehydrogenase	>sp|P13663|DHAS_YEAST Aspartate-semialdehyde dehydrogenase OS=Saccharomyces cerevisiae (strain ATCC 204508 / S288c) GN=HOM2 PE=1 SV=1	P13663	39.543	0	82.59	3	3	Y	0.319331	0.92058	0.0359384	1.24775	1.06118	5	13	11	9	4	15	4.87683e+08	459565000	371790000	588920000	502340000	452910000	84415000	841370000	-81120000	504505000	-339030000	2.81183e+07	4.32247e+08	2.49558e+08	0.112673	0.92058	0.0359384			17	17	17	1	17	17	17	9
233	ASC1	P38011	Guanine nucleotide-binding protein subunit beta-like protein	>sp|P38011|GBLP_YEAST Guanine nucleotide-binding protein subunit beta-like protein OS=Saccharomyces cerevisiae (strain ATCC 204508 / S288c) GN=ASC1 PE=1 SV=4	P38011	34.805	0	323.31	3	3	Y	0.318881	0.604012	0.218955	1.24736	1.06085	12	15	14	13	8	13	1.09792e+09	1.03494e+09	937470000	1264500000	1091800000	976240000	994990000	1133600000	-38770000	269510000	-41800000	62980000	1.78867e+08	1.03269e+08	0.609865	0.604012	0.218955			17	17	17	1	17	17	17	13
234	EMP70	P32802	Transmembrane 9 superfamily member 1;Protein p24a	>sp|P32802|TMN1_YEAST Transmembrane 9 superfamily member 1 OS=Saccharomyces cerevisiae (strain ATCC 204508 / S288c) GN=EMP70 PE=1 SV=2	P32802	75.962	0	4.2879	3	2	Y	0.318294	0.429076	0.367466	1.24686	1.06042	2	1	1	2		1	1.85213e+07	17466000	24663000	17878000	13023000	15806000		19126000	8857000	17878000	-6103000	6.87733e+06	1.21124e+07	6.99313e+06	0.983442	0.429076	0.367466			3	3	3	1	3	3	3	2
235	EFT1	P32324	Elongation factor 2	>sp|P32324|EF2_YEAST Elongation factor 2 OS=Saccharomyces cerevisiae (strain ATCC 204508 / S288c) GN=EFT1 PE=1 SV=1	P32324	93.288	0	323.31	3	3	Y	0.316656	0.813855	0.089453	1.24544	1.05922	49	57	54	58	35	57	6327700000	5.97393e+09	5693900000	7794100000	5495100000	6943400000	4821500000	6156900000	-1249500000	2972600000	-661800000	3.53767e+08	2.28693e+09	1.32036e+09	0.267932	0.813855	0.089453			65	65	65	1	65	65	65	58
236	FKS1	P38631	1,3-beta-glucan synthase component FKS1	>sp|P38631|FKS1_YEAST 1,3-beta-glucan synthase component FKS1 OS=Saccharomyces cerevisiae (strain ATCC 204508 / S288c) GN=FKS1 PE=1 SV=2	P38631;Q04952	214.85	0	179.68	3	3	Y	0.316109	0.0826182	1.08292	1.24497	1.05882	17	20	13	19	11	19	393640000	3.71773e+08	399410000	382230000	399280000	387440000	363260000	364620000	11970000	18970000	34660000	2.18667e+07	1.1619e+07	6.70825e+06	3.25967	0.0826182	1.08292			31;1	31;1	14;0	2	31	31	14	19
237	HMG2	P12684	3-hydroxy-3-methylglutaryl-coenzyme A reductase 2	>sp|P12684|HMDH2_YEAST 3-hydroxy-3-methylglutaryl-coenzyme A reductase 2 OS=Saccharomyces cerevisiae (strain ATCC 204508 / S288c) GN=HMG2 PE=1 SV=1	P12684	115.69	0	6.6171	3	3	Y	0.315098	0.881709	0.0546745	1.2441	1.05808	2	2	2	4	1	3	6.53093e+06	6.17247e+06	7889900	4240400	7462500	7962400	0	10555000	-72500	4240400	-3092500	358467	3.6854e+06	2.12777e+06	0.168471	0.881709	0.0546745			4	3	3	1	4	3	3	3
238	FUN12	P39730	Eukaryotic translation initiation factor 5B	>sp|P39730|IF2P_YEAST Eukaryotic translation initiation factor 5B OS=Saccharomyces cerevisiae (strain ATCC 204508 / S288c) GN=FUN12 PE=1 SV=2	P39730	112.27	0	98.532	3	3	Y	0.312352	0.903279	0.0441779	1.24173	1.05606	9	16	9	14	4	16	2.58883e+08	245140000	234650000	289760000	252240000	325490000	76080000	333850000	-90840000	213680000	-81610000	1.37433e+07	1.73212e+08	1.00004e+08	0.137428	0.903279	0.0441779			26	26	26	1	26	26	26	14
239	RPS18B;RPS18A	P0CX56;P0CX55	40S ribosomal protein S18-B;40S ribosomal protein S18-A	>sp|P0CX56|RS18B_YEAST 40S ribosomal protein S18-B OS=Saccharomyces cerevisiae (strain ATCC 204508 / S288c) GN=RPS18B PE=1 SV=1;>sp|P0CX55|RS18A_YEAST 40S ribosomal protein S18-A OS=Saccharomyces cerevisiae (strain ATCC 204508 / S288c) GN=RPS18A PE=1 SV=1	P0CX56;P0CX55	17.037	0	26.724	3	3	Y	0.303612	0.863307	0.0638347	1.23423	1.04969	8	4	3	6	4	5	2.17747e+08	207440000	288700000	120250000	244290000	248580000	212610000	161130000	40120000	-92360000	83160000	1.03067e+07	9.14792e+07	5.28155e+07	0.195145	0.863307	0.0638347			8;8	8;8	8;8	2	8	8	8	6
240	TOM40	P23644	Mitochondrial import receptor subunit TOM40	>sp|P23644|TOM40_YEAST Mitochondrial import receptor subunit TOM40 OS=Saccharomyces cerevisiae (strain ATCC 204508 / S288c) GN=TOM40 PE=1 SV=1	P23644	42.038	0	10.923	3	2	Y	0.30171	0.368675	0.433357	1.2326	1.0483	3	3	1	1		2	32153000	30671500	47074000	26372000	23013000	30504000		30839000	16570000	26372000	-7826000	1.17053e+07	1.76104e+07	1.01673e+07	1.15127	0.368675	0.433357			3	3	3	1	3	3	3	1
241	FBA1	P14540	Fructose-bisphosphate aldolase	>sp|P14540|ALF_YEAST Fructose-bisphosphate aldolase OS=Saccharomyces cerevisiae (strain ATCC 204508 / S288c) GN=FBA1 PE=1 SV=3	P14540	39.62	0	323.31	3	3	Y	0.294937	0.923048	0.0347759	1.22683	1.04339	14	20	18	21	12	20	6251100000	5.99113e+09	4379300000	9010500000	5363500000	6493500000	3987100000	7492800000	-2114200000	5023400000	-2129300000	2.59967e+08	4.12526e+09	2.38172e+09	0.109151	0.923048	0.0347759			22	22	22	1	22	22	22	21
242	CDC19	P00549	Pyruvate kinase 1	>sp|P00549|KPYK1_YEAST Pyruvate kinase 1 OS=Saccharomyces cerevisiae (strain ATCC 204508 / S288c) GN=CDC19 PE=1 SV=2	P00549	54.544	0	323.31	3	3	Y	0.291303	0.918133	0.0370946	1.22375	1.04077	38	46	43	38	33	46	1.37713e+10	13231900000	9965000000	17843000000	13506000000	13726000000	8024700000	17945000000	-3761000000	9818300000	-4439000000	5.39433e+08	8.04288e+09	4.64356e+09	0.116168	0.918133	0.0370946			51	51	47	1	51	51	47	38
243	SUP45	P12385	Eukaryotic peptide chain release factor subunit 1	>sp|P12385|ERF1_YEAST Eukaryotic peptide chain release factor subunit 1 OS=Saccharomyces cerevisiae (strain ATCC 204508 / S288c) GN=SUP45 PE=1 SV=2	P12385	49.005	0	27.899	3	3	Y	0.290813	0.924608	0.0340424	1.22333	1.04041	4	8	5	7	4	6	124720000	1.19875e+08	118350000	151820000	103990000	151760000	56706000	151160000	-33410000	95114000	-47170000	4.84467e+06	7.84777e+07	4.53091e+07	0.106925	0.924608	0.0340424			13	13	13	1	13	13	13	7
244	TKL1	P23254	Transketolase 1	>sp|P23254|TKT1_YEAST Transketolase 1 OS=Saccharomyces cerevisiae (strain ATCC 204508 / S288c) GN=TKL1 PE=1 SV=4	P23254	73.805	0	196.32	3	3	Y	0.287578	0.959711	0.0178597	1.22059	1.03808	15	28	16	19	3	25	797010000	7.6777e+08	442850000	1086000000	862180000	921960000	31251000	1350100000	-479110000	1054749000	-487920000	2.92397e+07	8.88128e+08	5.12761e+08	0.057024	0.959711	0.0178597			30	30	30	1	30	30	30	19
245	RPT3	P33298	26S protease regulatory subunit 6B homolog	>sp|P33298|PRS6B_YEAST 26S proteasome regulatory subunit 6B homolog OS=Saccharomyces cerevisiae (strain ATCC 204508 / S288c) GN=RPT3 PE=1 SV=2	P33298	47.893	0	7.2458	3	2	Y	0.2818	0.348605	0.457666	1.21571	1.03393	3	4	3	2		2	2.43037e+07	23506000	22384000	22853000	27674000	20994000		26018000	1390000	22853000	1656000	8633000	1.23156e+07	7.11041e+06	1.21413	0.348605	0.457666			4	3	3	1	4	3	3	1
246	RPS4B;RPS4A	P0CX36;P0CX35	40S ribosomal protein S4-B;40S ribosomal protein S4-A	>sp|P0CX36|RS4B_YEAST 40S ribosomal protein S4-B OS=Saccharomyces cerevisiae (strain ATCC 204508 / S288c) GN=RPS4B PE=1 SV=1;>sp|P0CX35|RS4A_YEAST 40S ribosomal protein S4-A OS=Saccharomyces cerevisiae (strain ATCC 204508 / S288c) GN=RPS4A PE=1 SV=1	P0CX36;P0CX35	29.41	0	167.25	3	3	Y	0.277804	0.937802	0.0278886	1.21235	1.03107	16	23	23	22	9	25	2.42673e+09	2.3536e+09	2146600000	2112400000	3021200000	3416000000	522890000	3121900000	-1269400000	1589510000	-100700000	7.31367e+07	1.43736e+09	8.29861e+08	0.0881313	0.937802	0.0278886			29;29	29;29	29;29	2	29	29	29	22
247	ASN2	P49090	Asparagine synthetase [glutamine-hydrolyzing] 2	>sp|P49090|ASNS2_YEAST Asparagine synthetase [glutamine-hydrolyzing] 2 OS=Saccharomyces cerevisiae (strain ATCC 204508 / S288c) GN=ASN2 PE=1 SV=2	P49090	64.592	0	108.09	3	3	Y	0.272589	0.930964	0.0310671	1.20797	1.02735	11	17	11	17	4	20	355670000	346200000	304800000	383430000	378780000	399650000	180630000	458320000	-94850000	202800000	-79540000	9470000	1.67604e+08	9.6766e+07	0.097865	0.930964	0.0310671			23	23	15	1	23	23	15	17
248	FPR3	P38911	FK506-binding nuclear protein	>sp|P38911|FKBP3_YEAST FK506-binding nuclear protein OS=Saccharomyces cerevisiae (strain ATCC 204508 / S288c) GN=FPR3 PE=1 SV=2	P38911	46.553	0	29.088	3	3	Y	0.271998	0.906179	0.042786	1.20748	1.02693	6	8	7	7	2	7	162810000	158540000	143930000	174560000	169940000	188140000	109760000	177720000	-44210000	64800000	-7780000	4270000	5.5495e+07	3.20401e+07	0.133271	0.906179	0.042786			8	8	7	1	8	8	7	7
249	PTC2	P39966	Protein phosphatase 2C homolog 2	>sp|P39966|PP2C2_YEAST Protein phosphatase 2C homolog 2 OS=Saccharomyces cerevisiae (strain ATCC 204508 / S288c) GN=PTC2 PE=1 SV=1	P39966;P34221	50.388	0	3.7216	2	2	Y	0.268867	0.979544	0.00897599	1.20486	1.02471		1	1	2		3	18456000	18011000		16002000	20910000	18974000		17048000	-18974000	16002000	3862000	296667	1.77585e+07	1.02529e+07	0.028935	0.979544	0.00897599			4;1	4;1	4;1	2	4	4	4	2
250	SNZ1;SNZ2;SNZ3	Q03148;P53824;P43545	Pyridoxine biosynthesis protein SNZ1;Probable pyridoxine biosynthesis protein SNZ2;Probable pyridoxine biosynthesis protein SNZ3	>sp|Q03148|SNZ1_YEAST Pyridoxal 5-phosphate synthase subunit SNZ1 OS=Saccharomyces cerevisiae (strain ATCC 204508 / S288c) GN=SNZ1 PE=1 SV=1;>sp|P53824|SNZ2_YEAST Probable pyridoxal 5-phosphate synthase subunit SNZ2 OS=Saccharomyces cerevisiae (strain AT	Q03148;P53824;P43545	31.817	0.00091996	2.1333	3	2	Y	0.264957	0.681016	0.166843	1.2016	1.02193	1	1	1	1		1	6.46863e+07	63298000	115860000	78199000	0	55133000		71463000	60727000	78199000	-71463000	2.24877e+07	8.18313e+07	4.72453e+07	0.475977	0.681016	0.166843			2;2;2	2;2;2	2;2;2	3	2	2	2	1
251	ECM33	P38248	Cell wall protein ECM33	>sp|P38248|ECM33_YEAST Cell wall protein ECM33 OS=Saccharomyces cerevisiae (strain ATCC 204508 / S288c) GN=ECM33 PE=1 SV=3	P38248	43.768	0	29.241	3	3	Y	0.257213	0.95692	0.0191244	1.19517	1.01646	4	5	5	5	2	5	1.46457e+08	1.44085e+08	134920000	161640000	142810000	180740000	82284000	169230000	-45820000	79356000	-26420000	2372000	6.7372e+07	3.88973e+07	0.0609811	0.95692	0.0191244			5	5	5	1	5	5	5	5
252	APE3	P37302	Aminopeptidase Y	>sp|P37302|APE3_YEAST Aminopeptidase Y OS=Saccharomyces cerevisiae (strain ATCC 204508 / S288c) GN=APE3 PE=1 SV=1	P37302	60.137	0	35.446	3	2	Y	0.249402	0.543824	0.264541	1.18871	1.01097	2	7	3	4		6	164900000	163110000	166160000	205450000	123090000	148760000		177460000	17400000	205450000	-54370000	56160000	1.34177e+08	7.74669e+07	0.724955	0.543824	0.264541			8	8	8	1	8	8	8	4
253	GCN1	P33892	Translational activator GCN1	>sp|P33892|GCN1_YEAST eIF-2-alpha kinase activator GCN1 OS=Saccharomyces cerevisiae (strain ATCC 204508 / S288c) GN=GCN1 PE=1 SV=1	P33892	296.69	0	73.037	3	3	Y	0.24601	0.989064	0.00477571	1.18592	1.0086	12	26	5	16	3	13	1.1982e+08	1.18799e+08	113540000	174830000	71091000	169880000	42066000	144450000	-56340000	132764000	-73359000	1.02167e+06	1.14409e+08	6.60541e+07	0.0154671	0.989064	0.00477571			38	38	38	1	38	38	38	16
254	GVP36	P40531	Protein GVP36	>sp|P40531|GVP36_YEAST Protein GVP36 OS=Saccharomyces cerevisiae (strain ATCC 204508 / S288c) GN=GVP36 PE=1 SV=1	P40531	36.67	0	19.637	3	2	Y	0.236902	0.58351	0.233952	1.17846	1.00225	2	7	3	3		4	63179000	63037000	34877000	84486000	70174000	59183000		66891000	-24306000	84486000	3283000	2.11543e+07	5.6555e+07	3.2652e+07	0.647872	0.58351	0.233952			8	8	8	1	8	8	8	3
255	MNN9	P39107	Mannan polymerase complexes subunit MNN9	>sp|P39107|MNN9_YEAST Mannan polymerase complexes subunit MNN9 OS=Saccharomyces cerevisiae (strain ATCC 204508 / S288c) GN=MNN9 PE=1 SV=3	P39107	45.954	0	7.2137	3	3	Y	0.233655	0.0773652	1.11145	1.17581	1	1	1	2	1	2	1	No LFQ Int	2.58933e+07	0	0	0	24434000	39819000	13427000	-24434000	-39819000	-13427000	-2.58933e+07	1.32564e+07	7.65358e+06	3.38317	0.0773652	1.11145			3	3	3	1	3	3	3	1
256	ERG24	P32462	Delta(14)-sterol reductase	>sp|P32462|ERG24_YEAST Delta(14)-sterol reductase OS=Saccharomyces cerevisiae (strain ATCC 204508 / S288c) GN=ERG24 PE=1 SV=1	P32462	50.615	0.00098619	2.6197	2	2	Y	0.233655	0.190629	0.71981	1.17581	1		1	1	1		1	No LFQ Int	9588800		0	0	8313600		10864000	-8313600	0	-10864000	-6.39253e+06	5.68106e+06	3.27996e+06	1.94896	0.190629	0.71981			2	2	2	1	2	2	2	1
257	SLA2	P33338	Protein SLA2	>sp|P33338|SLA2_YEAST Protein SLA2 OS=Saccharomyces cerevisiae (strain ATCC 204508 / S288c) GN=SLA2 PE=1 SV=5	P33338	108.91	0	3.8484	2	2	Y	0.233655	0.42265	0.374019	1.17581	1	1		1	1		1	No LFQ Int	3340700	0		0	0		6681400	0	0	-6681400	-2.22713e+06	3.85751e+06	2.22713e+06	1	0.42265	0.374019			2	2	2	1	2	2	2	1
258	SDA1	P53313	Protein SDA1	>sp|P53313|SDA1_YEAST Protein SDA1 OS=Saccharomyces cerevisiae (strain ATCC 204508 / S288c) GN=SDA1 PE=1 SV=1	P53313	86.617	0	6.3284	2	2	Y	0.233655	0.42265	0.374019	1.17581	1	1	1		1		1	1369650	No LFQ Int	2739300	0		0		0	2739300	0	0	913100	1.58154e+06	913100	1	0.42265	0.374019			2	2	2	1	2	2	2	1
259	RPL11B;RPL11A	Q3E757;P0C0W9	60S ribosomal protein L11-B;60S ribosomal protein L11-A	>sp|Q3E757|RL11B_YEAST 60S ribosomal protein L11-B OS=Saccharomyces cerevisiae (strain ATCC 204508 / S288c) GN=RPL11B PE=1 SV=3;>sp|P0C0W9|RL11A_YEAST 60S ribosomal protein L11-A OS=Saccharomyces cerevisiae (strain ATCC 204508 / S288c) GN=RPL11A PE=1 SV=2	Q3E757;P0C0W9	19.749	0	38.231	3	3	Y	0.231617	0.998151	0.000803968	1.17415	0.998588	2	1	1	4	1	1	5.86997e+07	5.87827e+07	109270000	0	66829000	65784000	61833000	48731000	43486000	-61833000	18098000	-83000	5.4963e+07	3.17329e+07	0.00261558	0.998151	0.000803968			5;5	5;5	5;5	2	5	5	5	4
260	PMT2	P31382	Dolichyl-phosphate-mannose--protein mannosyltransferase 2	>sp|P31382|PMT2_YEAST Dolichyl-phosphate-mannose--protein mannosyltransferase 2 OS=Saccharomyces cerevisiae (strain ATCC 204508 / S288c) GN=PMT2 PE=1 SV=2	P31382;P47190	86.869	0	34.181	3	3	Y	0.222645	0.980384	0.00860399	1.16687	0.992397	3	4	4	7	1	6	8.54107e+07	86065000	119370000	65853000	71009000	105480000	34925000	117790000	13890000	30928000	-46781000	-654333	4.08451e+07	2.3582e+07	0.0277472	0.980384	0.00860399			10;2	10;2	10;2	2	10	10	10	7
261	NAP1	P25293	Nucleosome assembly protein	>sp|P25293|NAP1_YEAST Nucleosome assembly protein OS=Saccharomyces cerevisiae (strain ATCC 204508 / S288c) GN=NAP1 PE=1 SV=2	P25293	47.884	0	32.471	3	3	Y	0.220019	0.984945	0.00658805	1.16475	0.990592	3	4	1	2	2	1	8.88363e+07	89680000	97932000	76399000	92178000	122080000	0	146960000	-24148000	76399000	-54782000	-843667	6.86253e+07	3.96208e+07	0.0212935	0.984945	0.00658805			7	7	7	1	7	7	7	2
262	SSZ1	P38788	Ribosome-associated complex subunit SSZ1	>sp|P38788|SSZ1_YEAST Ribosome-associated complex subunit SSZ1 OS=Saccharomyces cerevisiae (strain ATCC 204508 / S288c) GN=SSZ1 PE=1 SV=2	P38788	58.237	0	229.75	3	3	Y	0.219564	0.980542	0.008534	1.16438	0.99028	10	23	17	21	7	20	5.49493e+08	5.54887e+08	447130000	697490000	503860000	694580000	314930000	655150000	-247450000	382560000	-151290000	-5.39333e+06	3.394e+08	1.95953e+08	0.0275236	0.980542	0.008534	21	480	26	26	26	1	26	26	26	21
263	ILV6	P25605	Acetolactate synthase small subunit, mitochondrial	>sp|P25605|ILV6_YEAST Acetolactate synthase small subunit, mitochondrial OS=Saccharomyces cerevisiae (strain ATCC 204508 / S288c) GN=ILV6 PE=1 SV=2	P25605	33.986	0	17.899	2	3	Y	0.208526	0.314125	0.502898	1.15551	0.982732	2	2		4	2	2	45823500	4.66287e+07	20756000	70891000		31861000	69012000	39013000	-11105000	1879000	-39013000	-1.60797e+07	2.0895e+07	1.20637e+07	1.3329	0.314125	0.502898			6	6	6	1	6	6	6	4
264	NOP4	P37838	Nucleolar protein 4	>sp|P37838|NOP4_YEAST Nucleolar protein 4 OS=Saccharomyces cerevisiae (strain ATCC 204508 / S288c) GN=NOP4 PE=1 SV=1	P37838	77.824	0	7.1495	3	2	Y	0.205072	0.373858	0.427293	1.15274	0.980382	1	2	1	3		1	1.03381e+07	10545000	10656000	9094400	11264000	10828000		10262000	-172000	9094400	1002000	3.30813e+06	5.04532e+06	2.91292e+06	1.13568	0.373858	0.427293			4	4	4	1	4	4	4	3
265	MIR1	P23641	Mitochondrial phosphate carrier protein;Mitochondrial phosphate carrier protein, N-terminally processed	>sp|P23641|MPCP_YEAST Mitochondrial phosphate carrier protein OS=Saccharomyces cerevisiae (strain ATCC 204508 / S288c) GN=MIR1 PE=1 SV=1	P23641	32.812	0	55.188	3	3	Y	0.203811	0.851038	0.0700512	1.15174	0.979526	9	7	7	6	4	7	1.64737e+08	168180000	180380000	159490000	154340000	164660000	195060000	144820000	15720000	-35570000	9520000	-3.44333e+06	2.79947e+07	1.61627e+07	0.213041	0.851038	0.0700512			11	11	11	1	11	11	11	6
266	MCM4	P30665	DNA replication licensing factor MCM4	>sp|P30665|MCM4_YEAST DNA replication licensing factor MCM4 OS=Saccharomyces cerevisiae (strain ATCC 204508 / S288c) GN=MCM4 PE=1 SV=2	P30665	105	0	41.065	3	3	Y	0.202805	0.868282	0.0613392	1.15093	0.978843	13	6	8	9	4	6	91870000	9.38557e+07	137280000	47442000	90888000	118210000	61527000	101830000	19070000	-14085000	-10942000	-1.98567e+06	1.83023e+07	1.05669e+07	0.187915	0.868282	0.0613392			22	22	22	1	22	22	22	9
267	SSB1	P11484	Heat shock protein SSB1	>sp|P11484|SSB1_YEAST Ribosome-associated molecular chaperone SSB1 OS=Saccharomyces cerevisiae (strain ATCC 204508 / S288c) GN=SSB1 PE=1 SV=3	P11484	66.601	0	323.31	3	3	Y	0.200806	0.936166	0.028647	1.14934	0.977488	33	41	40	44	26	41	5281400000	5.40303e+09	4350500000	6527400000	4966300000	6291900000	4024400000	5892800000	-1941400000	2503000000	-926500000	-1.21633e+08	2.32895e+09	1.34462e+09	0.0904591	0.936166	0.028647			46	45	3	1	46	45	3	43
268	ILV2	P07342	Acetolactate synthase catalytic subunit, mitochondrial	>sp|P07342|ILVB_YEAST Acetolactate synthase catalytic subunit, mitochondrial OS=Saccharomyces cerevisiae (strain ATCC 204508 / S288c) GN=ILV2 PE=1 SV=1	P07342	74.936	0	110.07	3	3	Y	0.197485	0.936059	0.0286969	1.1467	0.97524	7	16	10	16	5	13	2.43547e+08	249730000	234100000	323920000	172620000	274410000	198600000	276180000	-40310000	125320000	-103560000	-6.18333e+06	1.18195e+08	6.82397e+07	0.0906119	0.936059	0.0286969			20	20	20	1	20	20	20	16
269	HXT3	P32466	Low-affinity glucose transporter HXT3	>sp|P32466|HXT3_YEAST Low-affinity glucose transporter HXT3 OS=Saccharomyces cerevisiae (strain ATCC 204508 / S288c) GN=HXT3 PE=1 SV=1	P32466	62.557	0	20.753	3	3	Y	0.194774	0.815462	0.0885965	1.14454	0.973409	4	1	2	3	1	4	1.00901e+08	1.03658e+08	142610000	59094000	101000000	124830000	74753000	111390000	17780000	-15659000	-10390000	-2.75633e+06	1.79791e+07	1.03802e+07	0.265537	0.815462	0.0885965			4	3	3	1	4	3	3	3
270	ADO1	P47143	Adenosine kinase	>sp|P47143|ADK_YEAST Adenosine kinase OS=Saccharomyces cerevisiae (strain ATCC 204508 / S288c) GN=ADO1 PE=1 SV=1	P47143	36.372	0	142.62	3	3	Y	0.193546	0.962614	0.0165478	1.14357	0.972581	7	14	10	7	3	13	520960000	5.35647e+08	349350000	666940000	546590000	488940000	150710000	967290000	-139590000	516230000	-420700000	-1.46867e+07	4.80791e+08	2.77585e+08	0.0529087	0.962614	0.0165478			18	18	18	1	18	18	18	7
271	RPN6	Q12377	26S proteasome regulatory subunit RPN6	>sp|Q12377|RPN6_YEAST 26S proteasome regulatory subunit RPN6 OS=Saccharomyces cerevisiae (strain ATCC 204508 / S288c) GN=RPN6 PE=1 SV=3	Q12377	49.773	0	8.2143	3	2	Y	0.192008	0.490932	0.308979	1.14235	0.971545	2	3	2	3		4	4.80103e+07	49416500	45681000	51014000	47336000	50626000		48207000	-4945000	51014000	-871000	15066000	3.11985e+07	1.80124e+07	0.836422	0.490932	0.308979			5	5	5	1	5	5	5	3
272	STM1	P39015	Suppressor protein STM1	>sp|P39015|STM1_YEAST Suppressor protein STM1 OS=Saccharomyces cerevisiae (strain ATCC 204508 / S288c) GN=STM1 PE=1 SV=3	P39015	29.995	0	323.31	3	3	Y	0.189554	0.923383	0.034618	1.14041	0.969893	14	20	16	18	9	20	1053980000	1.0867e+09	808540000	1226700000	1126700000	1175800000	658590000	1425700000	-367260000	568110000	-299000000	-3.27167e+07	5.21449e+08	3.01059e+08	0.108672	0.923383	0.034618			20	20	20	1	20	20	20	18
273	RPP0	P05317	60S acidic ribosomal protein P0	>sp|P05317|RLA0_YEAST 60S acidic ribosomal protein P0 OS=Saccharomyces cerevisiae (strain ATCC 204508 / S288c) GN=RPP0 PE=1 SV=2	P05317	33.717	0	146.58	3	3	Y	0.187518	0.893597	0.0488582	1.1388	0.968526	12	14	12	11	7	10	1602200000	1.65427e+09	1305000000	1848800000	1652800000	1954800000	1306800000	1701200000	-649800000	542000000	-48400000	-5.20667e+07	5.95908e+08	3.44048e+08	0.151336	0.893597	0.0488582			14	14	14	1	14	14	14	11
274	RPL28	P02406	60S ribosomal protein L28	>sp|P02406|RL28_YEAST 60S ribosomal protein L28 OS=Saccharomyces cerevisiae (strain ATCC 204508 / S288c) GN=RPL28 PE=1 SV=3	P02406	16.721	0	5.3129	3	3	Y	0.187088	0.939326	0.0271835	1.13846	0.968237	2	2	2	4	2	2	62115000	6.41527e+07	83117000	35523000	67705000	42464000	76759000	73235000	40653000	-41236000	-5530000	-2.03767e+06	4.10561e+07	2.37037e+07	0.085964	0.939326	0.0271835			4	4	4	1	4	4	4	4
275	ERG10	P41338	Acetyl-CoA acetyltransferase	>sp|P41338|THIL_YEAST Acetyl-CoA acetyltransferase OS=Saccharomyces cerevisiae (strain ATCC 204508 / S288c) GN=ERG10 PE=1 SV=3	P41338	41.728	0	122.78	3	3	Y	0.186442	0.957834	0.0187097	1.13795	0.967804	6	10	7	8	1	13	2.40067e+08	248053000	182720000	270860000	266620000	265310000	18969000	459880000	-82590000	251891000	-193260000	-7.98633e+06	2.31763e+08	1.33808e+08	0.0596848	0.957834	0.0187097			14	14	14	1	14	14	14	8
276	SEC23	P15303	Protein transport protein SEC23	>sp|P15303|SEC23_YEAST Protein transport protein SEC23 OS=Saccharomyces cerevisiae (strain ATCC 204508 / S288c) GN=SEC23 PE=1 SV=1	P15303	85.384	0	44.821	3	3	Y	0.185761	0.903415	0.0441127	1.13742	0.967347	4	12	5	8	2	9	1.00271e+08	103656000	75524000	123880000	101410000	108130000	78238000	124600000	-32606000	45642000	-23190000	-3.38467e+06	4.27186e+07	2.46636e+07	0.137233	0.903415	0.0441127			15	15	15	1	15	15	15	8
277	FRS2	P15625	Phenylalanine--tRNA ligase alpha subunit	>sp|P15625|SYFA_YEAST Phenylalanine--tRNA ligase alpha subunit OS=Saccharomyces cerevisiae (strain ATCC 204508 / S288c) GN=FRS2 PE=1 SV=3	P15625	57.511	0	55.393	3	2	Y	0.18386	0.616651	0.20996	1.13592	0.966073	3	9	3	7		6	96274000	99655000	76155000	131010000	81657000	88260000		111050000	-12105000	131010000	-29393000	2.98373e+07	8.80435e+07	5.08319e+07	0.58698	0.616651	0.20996			13	13	13	1	13	13	13	7
278	SPN1	Q06505	Transcription factor SPN1	>sp|Q06505|IWS1_YEAST Transcription factor SPN1 OS=Saccharomyces cerevisiae (strain ATCC 204508 / S288c) GN=SPN1 PE=1 SV=1	Q06505	46.082	0	9.9981	3	2	Y	0.182845	0.57306	0.2418	1.13512	0.965394	1	3	1	1		1	8165400	8458100	3914200	10069000	10513000	5701200		11215000	-1787000	10069000	-702000	2.52667e+06	6.55434e+06	3.78415e+06	0.667697	0.57306	0.2418			3	3	3	1	3	3	3	1
279	SBP1	P10080	Single-stranded nucleic acid-binding protein	>sp|P10080|SSBP1_YEAST Single-stranded nucleic acid-binding protein OS=Saccharomyces cerevisiae (strain ATCC 204508 / S288c) GN=SBP1 PE=1 SV=2	P10080	32.989	0	24.741	3	2	Y	0.180519	0.60123	0.220959	1.13329	0.963839	4	4	4	4		4	105150000	109095000	70410000	135510000	109530000	108700000		109490000	-38290000	135510000	40000	32420000	9.13124e+07	5.27193e+07	0.614956	0.60123	0.220959			7	7	7	1	7	7	7	4
280	SST2	P11972	Protein SST2	>sp|P11972|SST2_YEAST Protein SST2 OS=Saccharomyces cerevisiae (strain ATCC 204508 / S288c) GN=SST2 PE=1 SV=2	P11972	79.715	0	4.3904	2	2	Y	0.177625	0.982162	0.00781673	1.13102	0.961907	1	2			1	2	5271250	5480000	7130300	3412200			0	10960000	7130300	3412200	-10960000	-139167	9.55374e+06	5.51585e+06	0.0252303	0.982162	0.00781673			4	4	4	1	4	4	4	0
281	AAT2	P23542	Aspartate aminotransferase, cytoplasmic	>sp|P23542|AATC_YEAST Aspartate aminotransferase, cytoplasmic OS=Saccharomyces cerevisiae (strain ATCC 204508 / S288c) GN=AAT2 PE=1 SV=3	P23542	46.057	0	63.711	3	2	Y	0.172758	0.671292	0.173089	1.12721	0.958667	4	14	4	7		10	1.80527e+08	188310000	121130000	276010000	144440000	148360000		228260000	-27230000	276010000	-83820000	5.49867e+07	1.93492e+08	1.11713e+08	0.492216	0.671292	0.173089			17	17	17	1	17	17	17	7
282	DED1	P06634	ATP-dependent RNA helicase DED1	>sp|P06634|DED1_YEAST ATP-dependent RNA helicase DED1 OS=Saccharomyces cerevisiae (strain ATCC 204508 / S288c) GN=DED1 PE=1 SV=2	P06634;P24784	65.552	0	106.15	3	3	Y	0.171977	0.778663	0.108651	1.1266	0.958149	11	17	16	20	10	20	4.99627e+08	521450000	438120000	461870000	598890000	595920000	414930000	553500000	-157800000	46940000	45390000	-2.18233e+07	1.17762e+08	6.79898e+07	0.320979	0.778663	0.108651			26;5	26;5	25;4	2	26	26	25	20
283	GAS1	P22146	1,3-beta-glucanosyltransferase GAS1	>sp|P22146|GAS1_YEAST 1,3-beta-glucanosyltransferase GAS1 OS=Saccharomyces cerevisiae (strain ATCC 204508 / S288c) GN=GAS1 PE=1 SV=2	P22146	59.582	0	50.103	3	2	Y	0.169045	0.485003	0.314255	1.12431	0.956204	5	9	9	8		9	318760000	333360000	264140000	321950000	370190000	304840000		361880000	-40700000	321950000	8310000	96520000	1.9676e+08	1.13599e+08	0.849652	0.485003	0.314255			10	10	10	1	10	10	10	8
284	ALA1	P40825-2;P40825	Alanine--tRNA ligase, mitochondrial	>sp|P40825-2|SYA_YEAST Isoform Cytoplasmic of Alanine--tRNA ligase, mitochondrial OS=Saccharomyces cerevisiae (strain ATCC 204508 / S288c) GN=ALA1;>sp|P40825|SYA_YEAST Alanine--tRNA ligase, mitochondrial OS=Saccharomyces cerevisiae (strain ATCC 204508 / S2	P40825-2;P40825	107.28	0	91.517	3	3	Y	0.166397	0.95404	0.0204334	1.12225	0.95445	8	24	7	14	2	19	2.36667e+08	2.47961e+08	146700000	367970000	195330000	361060000	33864000	348960000	-214360000	334106000	-153630000	-1.12947e+07	3.00663e+08	1.73588e+08	0.065066	0.95404	0.0204334			28;28	28;28	28;28	2	28	28	28	14
285	URA7	P28274	CTP synthase 1	>sp|P28274|URA7_YEAST CTP synthase 1 OS=Saccharomyces cerevisiae (strain ATCC 204508 / S288c) GN=URA7 PE=1 SV=2	P28274	64.71	0	84.133	3	3	Y	0.162109	0.818844	0.086799	1.11892	0.951617	9	8	8	11	4	11	2.30057e+08	2.41753e+08	346570000	118890000	224710000	270350000	190390000	264520000	76220000	-71500000	-39810000	-1.16967e+07	7.77693e+07	4.49001e+07	0.260504	0.818844	0.086799			19	19	15	1	19	19	15	11
286	SEC31	P38968	Protein transport protein SEC31	>sp|P38968|SEC31_YEAST Protein transport protein SEC31 OS=Saccharomyces cerevisiae (strain ATCC 204508 / S288c) GN=SEC31 PE=1 SV=3	P38968	138.72	0	39.747	3	2	Y	0.159865	0.690026	0.161134	1.11718	0.950138	1	7	4	5		5	53346000	56145500	31490000	84623000	43925000	55760000		56531000	-24270000	84623000	-12606000	1.59157e+07	5.97874e+07	3.45183e+07	0.461079	0.690026	0.161134			9	9	9	1	9	9	9	5
287	NUP84	P52891	Nucleoporin NUP84	>sp|P52891|NUP84_YEAST Nucleoporin NUP84 OS=Saccharomyces cerevisiae (strain ATCC 204508 / S288c) GN=NUP84 PE=1 SV=1	P52891	83.634	0.00099305	2.6783	3	2	Y	0.158863	0.387784	0.41141	1.11641	0.949479	1	1	1	1		1	3.72333e+06	3921450	4223500	2768500	4178000	4950200		2892700	-726700	2768500	1285300	1.10903e+06	1.75425e+06	1.01282e+06	1.095	0.387784	0.41141			1	1	1	1	1	1	1	1
288	DBP5	P20449	ATP-dependent RNA helicase DBP5	>sp|P20449|DBP5_YEAST ATP-dependent RNA helicase DBP5 OS=Saccharomyces cerevisiae (strain ATCC 204508 / S288c) GN=DBP5 PE=1 SV=2	P20449	53.873	0	14.629	3	2	Y	0.15469	0.668687	0.174777	1.11318	0.946736	1	4	1	2		4	2.61967e+07	27670500	20689000	38956000	18945000	29022000		26319000	-8333000	38956000	-7374000	7.74967e+06	2.70297e+07	1.56056e+07	0.496595	0.668687	0.174777			5	5	5	1	5	5	5	2
289	RPS14A;RPS14B	P06367;P39516	40S ribosomal protein S14-A;40S ribosomal protein S14-B	>sp|P06367|RS14A_YEAST 40S ribosomal protein S14-A OS=Saccharomyces cerevisiae (strain ATCC 204508 / S288c) GN=RPS14A PE=1 SV=5;>sp|P39516|RS14B_YEAST 40S ribosomal protein S14-B OS=Saccharomyces cerevisiae (strain ATCC 204508 / S288c) GN=RPS14B PE=1 SV=2	P06367;P39516	14.536	0	18.071	3	3	Y	0.154186	0.701513	0.153964	1.11279	0.946405	2	1	4	3	1	3	61446000	6.49257e+07	78041000	43205000	63092000	84754000	58404000	51619000	-6713000	-15199000	11473000	-3.47967e+06	1.36268e+07	7.86744e+06	0.442287	0.701513	0.153964			4;4	4;4	4;4	2	4	4	4	3
290	DUG1	P43616	Cys-Gly metallodipeptidase DUG1	>sp|P43616|DUG1_YEAST Cys-Gly metallodipeptidase DUG1 OS=Saccharomyces cerevisiae (strain ATCC 204508 / S288c) GN=DUG1 PE=1 SV=1	P43616	52.871	0	19.753	3	2	Y	0.152555	0.687844	0.16251	1.11154	0.945336	3	4	4	2		4	5.77927e+07	61134500	40696000	89655000	43027000	51171000		71098000	-10475000	89655000	-28071000	1.70363e+07	6.3502e+07	3.66629e+07	0.464675	0.687844	0.16251			7	7	7	1	7	7	7	2
291	ZUO1	P32527	Zuotin	>sp|P32527|ZUO1_YEAST Zuotin OS=Saccharomyces cerevisiae (strain ATCC 204508 / S288c) GN=ZUO1 PE=1 SV=1	P32527	49.019	0	81.887	3	2	Y	0.152506	0.521323	0.282893	1.1115	0.945304	5	11	5	9		7	245330000	259525000	202940000	251670000	281380000	267870000		251180000	-64930000	251670000	30200000	7.23133e+07	1.62447e+08	9.37888e+07	0.771023	0.521323	0.282893			14	14	14	1	14	14	14	9
292	YDR341C	Q05506	Arginine--tRNA ligase, cytoplasmic	>sp|Q05506|SYRC_YEAST Arginine--tRNA ligase, cytoplasmic OS=Saccharomyces cerevisiae (strain ATCC 204508 / S288c) GN=YDR341C PE=1 SV=1	Q05506;P38714	69.524	0	31.812	3	3	Y	0.150773	0.953714	0.020582	1.11016	0.944169	4	16	6	13	1	12	1.37201e+08	1.45314e+08	48214000	255880000	107510000	221490000	21643000	192810000	-173276000	234237000	-85300000	-8113000	2.14441e+08	1.23808e+08	0.065529	0.953714	0.020582			21;1	21;1	21;1	2	21	21	21	13
293	BEM2	P39960	GTPase-activating protein BEM2/IPL2	>sp|P39960|BEM2_YEAST GTPase-activating protein BEM2/IPL2 OS=Saccharomyces cerevisiae (strain ATCC 204508 / S288c) GN=BEM2 PE=1 SV=1	P39960	245.43	0	45.347	3	3	Y	0.149331	0.855619	0.0677198	1.10906	0.943226	5	2	5	5	3	9	3.23137e+07	3.42587e+07	37410000	13858000	45673000	38355000	0	64421000	-945000	13858000	-18748000	-1945000	1.6326e+07	9.42581e+06	0.206348	0.855619	0.0677198			15	15	15	1	15	15	15	5
294	PEP4	P07267	Saccharopepsin	>sp|P07267|CARP_YEAST Saccharopepsin OS=Saccharomyces cerevisiae (strain ATCC 204508 / S288c) GN=PEP4 PE=1 SV=1	P07267	44.498	0	43.604	3	3	Y	0.147859	0.341473	0.466644	1.10792	0.942264	5	6	1	4	3	4	77723000	8.24853e+07	68190000	85244000	79735000	65263000	94141000	88052000	2927000	-8897000	-8317000	-4.76233e+06	6.66547e+06	3.84831e+06	1.23751	0.341473	0.466644			9	9	9	1	9	9	9	4
295	NOP56	Q12460	Nucleolar protein 56	>sp|Q12460|NOP56_YEAST Nucleolar protein 56 OS=Saccharomyces cerevisiae (strain ATCC 204508 / S288c) GN=NOP56 PE=1 SV=1	Q12460	56.863	0	98.113	3	3	Y	0.141193	0.784498	0.105408	1.10282	0.93792	12	14	10	11	9	9	2.97633e+08	3.17333e+08	298980000	315150000	278770000	258730000	461040000	232230000	40250000	-145890000	46540000	-19700000	1.09329e+08	6.31211e+07	0.312098	0.784498	0.105408			17	17	17	1	17	17	17	11
296	PGK1	P00560	Phosphoglycerate kinase	>sp|P00560|PGK_YEAST Phosphoglycerate kinase OS=Saccharomyces cerevisiae (strain ATCC 204508 / S288c) GN=PGK1 PE=1 SV=2	P00560	44.738	0	323.31	3	3	Y	0.13788	0.899496	0.046001	1.10029	0.935769	32	44	40	39	29	42	1.15822e+10	1.23772e+10	8546700000	15640000000	10560000000	13678000000	5389700000	18064000000	-5131300000	10250300000	-7504000000	-795000000	9.6388e+09	5.56496e+09	0.142858	0.899496	0.046001			47	47	47	1	47	47	47	39
297	SIS1	P25294	Protein SIS1	>sp|P25294|SIS1_YEAST Protein SIS1 OS=Saccharomyces cerevisiae (strain ATCC 204508 / S288c) GN=SIS1 PE=1 SV=1	P25294	37.59	0	14.841	3	2	Y	0.134865	0.676181	0.169937	1.09799	0.933816	2	5	3	5		6	54744000	58624000	24050000	80185000	59997000	44927000		72321000	-20877000	80185000	-12324000	1.56613e+07	5.60425e+07	3.23562e+07	0.484029	0.676181	0.169937			8	8	8	1	8	8	8	5
298	RPS23B;RPS23A	P0CX30;P0CX29	40S ribosomal protein S23-B;40S ribosomal protein S23-A	>sp|P0CX30|RS23B_YEAST 40S ribosomal protein S23-B OS=Saccharomyces cerevisiae (strain ATCC 204508 / S288c) GN=RPS23B PE=1 SV=1;>sp|P0CX29|RS23A_YEAST 40S ribosomal protein S23-A OS=Saccharomyces cerevisiae (strain ATCC 204508 / S288c) GN=RPS23A PE=1 SV=1	P0CX30;P0CX29	16.038	0	4.735	3	2	Y	0.134182	0.517194	0.286346	1.09747	0.933373	1	2	2	3		2	29573000	31684000	26560000	25366000	36793000	38306000		25062000	-11746000	25366000	11731000	8.45033e+06	1.87722e+07	1.08382e+07	0.779683	0.517194	0.286346			3;3	3;3	3;3	2	3	3	3	3
299	YAP1	P19880	AP-1-like transcription factor YAP1	>sp|P19880|AP1_YEAST AP-1-like transcription factor YAP1 OS=Saccharomyces cerevisiae (strain ATCC 204508 / S288c) GN=YAP1 PE=1 SV=2	P19880	72.532	0.00098425	2.611	3	2	Y	0.130593	0.656751	0.182599	1.09474	0.931055	1	1	2	1		1	1.57127e+06	1687620	1909900	1423400	1380500	719540		2655700	1190360	1423400	-1275200	446187	1.49531e+06	863318	0.516827	0.656751	0.182599			2	2	2	1	2	2	2	1
300	VMA2	P16140	V-type proton ATPase subunit B	>sp|P16140|VATB_YEAST V-type proton ATPase subunit B OS=Saccharomyces cerevisiae (strain ATCC 204508 / S288c) GN=VMA2 PE=1 SV=2	P16140	57.749	0	323.31	3	3	Y	0.130112	0.659324	0.180901	1.09438	0.930744	20	24	18	21	15	21	8.42507e+08	9.05197e+08	788560000	874020000	864940000	981190000	692200000	1042200000	-192630000	181820000	-177260000	-62690000	2.11891e+08	1.22335e+08	0.512443	0.659324	0.180901			31	31	31	1	31	31	31	21
301	SSO1;SSO2	P32867;P39926	Protein SSO1;Protein SSO2	>sp|P32867|SSO1_YEAST Protein SSO1 OS=Saccharomyces cerevisiae (strain ATCC 204508 / S288c) GN=SSO1 PE=1 SV=2;>sp|P39926|SSO2_YEAST Protein SSO2 OS=Saccharomyces cerevisiae (strain ATCC 204508 / S288c) GN=SSO2 PE=1 SV=2	P32867;P39926	33.106	0.0086505	1.7292	2	2	Y	0.129745	0.938822	0.0274167	1.0941	0.930507		1	1	1		1	26606000	28593000		26322000	26890000	26434000		30752000	-26434000	26322000	-3862000	-1.32467e+06	2.64694e+07	1.52821e+07	0.086681	0.938822	0.0274167			1;1	1;1	1;1	2	1	1	1	1
302	KRS1	P15180	Lysine--tRNA ligase, cytoplasmic	>sp|P15180|SYKC_YEAST Lysine--tRNA ligase, cytoplasmic OS=Saccharomyces cerevisiae (strain ATCC 204508 / S288c) GN=KRS1 PE=1 SV=2	P15180	67.958	0	121.44	3	3	Y	0.12767	0.910638	0.0406542	1.09253	0.92917	10	21	14	17	4	16	3.65957e+08	3.93853e+08	227380000	545920000	324570000	543450000	142100000	496010000	-316070000	403820000	-171440000	-2.78967e+07	3.80807e+08	2.19859e+08	0.126884	0.910638	0.0406542			26	26	26	1	26	26	26	17
303	TRR1	P29509	Thioredoxin reductase 1	>sp|P29509|TRXB1_YEAST Thioredoxin reductase 1 OS=Saccharomyces cerevisiae (strain ATCC 204508 / S288c) GN=TRR1 PE=1 SV=3	P29509;P38816	34.238	0	47.607	3	3	Y	0.127185	0.918446	0.0369466	1.09216	0.928858	1	7	4	3	2	6	7.34203e+07	7.90437e+07	0	99171000	121090000	100290000	38414000	98427000	-100290000	60757000	22663000	-5.62333e+06	8.41672e+07	4.8594e+07	0.115721	0.918446	0.0369466			11;2	11;2	11;2	2	11	11	11	3
304	SAM1	P10659	S-adenosylmethionine synthase 1	>sp|P10659|METK1_YEAST S-adenosylmethionine synthase 1 OS=Saccharomyces cerevisiae (strain ATCC 204508 / S288c) GN=SAM1 PE=1 SV=2	P10659	41.818	0	100.28	3	3	Y	0.120831	0.493328	0.306864	1.08736	0.924776	11	16	14	12	12	13	201410000	2.17793e+08	213910000	236390000	153930000	209560000	234100000	209720000	4350000	2290000	-55790000	-1.63833e+07	3.41427e+07	1.97123e+07	0.831122	0.493328	0.306864			22	8	8	1	22	8	8	5
305	PMI40	P29952	Mannose-6-phosphate isomerase	>sp|P29952|MPI_YEAST Mannose-6-phosphate isomerase OS=Saccharomyces cerevisiae (strain ATCC 204508 / S288c) GN=PMI40 PE=1 SV=4	P29952	48.188	0	24.539	3	2	Y	0.107768	0.730254	0.136526	1.07756	0.91644	1	7	2	5		3	5.22747e+07	57041000	39650000	84764000	32410000	48389000		65693000	-8739000	84764000	-33283000	1.42473e+07	6.22901e+07	3.59632e+07	0.396164	0.730254	0.136526			10	10	10	1	10	10	10	5
306	DBP8	P38719	ATP-dependent RNA helicase DBP8	>sp|P38719|DBP8_YEAST ATP-dependent RNA helicase DBP8 OS=Saccharomyces cerevisiae (strain ATCC 204508 / S288c) GN=DBP8 PE=1 SV=1	P38719	47.878	0	4.0215	2	2	Y	0.107224	0.959344	0.0180255	1.07715	0.916095	1	2		2		2	4778350	5216000	4866700	4690000		0		10432000	4866700	4690000	-10432000	-291767	8.78214e+06	5.07037e+06	0.0575434	0.959344	0.0180255			3	3	3	1	3	3	3	2
307	UTP5	Q04177	U3 small nucleolar RNA-associated protein 5	>sp|Q04177|UTP5_YEAST U3 small nucleolar RNA-associated protein 5 OS=Saccharomyces cerevisiae (strain ATCC 204508 / S288c) GN=UTP5 PE=1 SV=1	Q04177	72.001	0.0070299	1.8249	2	2	Y	0.101687	0.93309	0.0300765	1.07303	0.912586	1	1		1		1	7574050	8299550	7621100	7527000		6642000		9957100	979100	7527000	-9957100	-483667	8.83336e+06	5.09994e+06	0.0948377	0.93309	0.0300765			1	1	1	1	1	1	1	1
308	GUA1	P38625	GMP synthase [glutamine-hydrolyzing]	>sp|P38625|GUAA_YEAST GMP synthase [glutamine-hydrolyzing] OS=Saccharomyces cerevisiae (strain ATCC 204508 / S288c) GN=GUA1 PE=1 SV=4	P38625	58.482	0	40.831	3	3	Y	0.0985119	0.898084	0.0466828	1.07067	0.910579	6	16	12	11	1	13	2.91083e+08	3.19668e+08	164900000	394090000	314260000	469400000	40425000	449180000	-304500000	353665000	-134920000	-28585000	3.41725e+08	1.97295e+08	0.144885	0.898084	0.0466828			19	19	19	1	19	19	19	11
309	PSK1	P31374	Serine/threonine-protein kinase PSK1	>sp|P31374|PSK1_YEAST Serine/threonine-protein kinase PSK1 OS=Saccharomyces cerevisiae (strain ATCC 204508 / S288c) GN=PSK1 PE=1 SV=2	P31374	152.33	0.0099338	1.5543	3	2	Y	0.0954047	0.393484	0.405072	1.06837	0.90862	2	2	2	2		2	2.05893e+06	2266000	3688400	0	2488400	2124800		2407200	1563600	0	81200	548267	880241	508208	1.07882	0.393484	0.405072			3	1	1	1	3	1	1	1
310	TY1B-ML1;TY1B-DR5;TY1B-PR2;TY1B-MR2;TY1B-OR	Q04711;P0C2I2;P0C2J0;Q04670;Q92393	Transposon Ty1-ML1 Gag-Pol polyprotein;Capsid protein;Ty1 protease;Integrase;Reverse transcriptase/ribonuclease H;Transposon Ty1-DR5 Gag-Pol polyprotein;Capsid protein;Ty1 protease;Integrase;Reverse transcriptase/ribonuclease H;Transposon Ty1-PR2 Gag-Pol polyprotein;Capsid protein;Ty1 protease;Integrase;Reverse transcriptase/ribonuclease H;Transposon Ty1-MR2 Gag-Pol polyprotein;Capsid protein;Ty1…	>sp|Q04711|YM11B_YEAST Transposon Ty1-ML1 Gag-Pol polyprotein OS=Saccharomyces cerevisiae (strain ATCC 204508 / S288c) GN=TY1B-ML1 PE=3 SV=2;>sp|P0C2I2|YD14B_YEAST Transposon Ty1-DR5 Gag-Pol polyprotein OS=Saccharomyces cerevisiae (strain ATCC 204508 / S28	Q04711;P0C2I2;P0C2J0;Q04670;Q92393;Q12485;Q12217;Q04706;Q03856;P0CX69;P0CX68;P0CX67;P0CX66;P0CX65;P0CX60;P0CX59;P0C2I4;Q12441;Q12470	198.52	0.0078878	1.8016	3	3	Y	0.0922996	0.188082	0.725652	1.06607	0.906667	18	32	18	27	21	27	No LFQ Int	1.37407e+07	0	0	0	18419000	0	22803000	-18419000	0	-22803000	-1.37407e+07	1.21e+07	6.98592e+06	1.96691	0.188082	0.725652			41;41;41;40;38;15;15;15;15;15;15;15;15;15;15;15;15;14;13	1;1;1;1;1;1;1;1;1;1;1;1;1;1;1;1;1;1;1	0;0;0;0;0;0;0;0;0;0;0;0;0;0;0;0;0;0;0	19	41	1	0	1
311	ARO8	P53090	Aromatic/aminoadipate aminotransferase 1	>sp|P53090|ARO8_YEAST Aromatic/aminoadipate aminotransferase 1 OS=Saccharomyces cerevisiae (strain ATCC 204508 / S288c) GN=ARO8 PE=1 SV=1	P53090	56.177	0	47.668	3	3	Y	0.0894723	0.860635	0.065181	1.06398	0.904892	6	9	7	10	4	12	202750000	224060000	130800000	301080000	176370000	228330000	110980000	332870000	-97530000	190100000	-156500000	-21310000	1.85445e+08	1.07067e+08	0.199034	0.860635	0.065181			16	16	16	1	16	16	16	10
312	PMT4	P46971	Dolichyl-phosphate-mannose--protein mannosyltransferase 4	>sp|P46971|PMT4_YEAST Dolichyl-phosphate-mannose--protein mannosyltransferase 4 OS=Saccharomyces cerevisiae (strain ATCC 204508 / S288c) GN=PMT4 PE=1 SV=1	P46971	87.965	0	11.781	3	3	Y	0.0886247	0.780237	0.107773	1.06336	0.90436	2	4	1	2	2	2	1.48442e+07	16414000	8465500	22930000	13137000	18965000	16424000	13853000	-10499500	6506000	-716000	-1.56983e+06	8.53484e+06	4.92759e+06	0.31858	0.780237	0.107773			5	5	5	1	5	5	5	2
313	ENO2	P00925	Enolase 2	>sp|P00925|ENO2_YEAST Enolase 2 OS=Saccharomyces cerevisiae (strain ATCC 204508 / S288c) GN=ENO2 PE=1 SV=2	P00925	46.914	0	323.31	3	3	Y	0.0873919	0.818819	0.086812	1.06245	0.903588	30	32	28	33	23	35	18235000000	2.01807e+10	13712000000	25649000000	15344000000	18960000000	13329000000	28253000000	-5248000000	12320000000	-12909000000	-1.94567e+09	1.29346e+10	7.46781e+09	0.26054	0.818819	0.086812			38	38	19	1	38	38	19	33
314	GLR1	P41921-2;P41921	Glutathione reductase	>sp|P41921-2|GSHR_YEAST Isoform 2 of Glutathione reductase OS=Saccharomyces cerevisiae (strain ATCC 204508 / S288c) GN=GLR1;>sp|P41921|GSHR_YEAST Glutathione reductase OS=Saccharomyces cerevisiae (strain ATCC 204508 / S288c) GN=GLR1 PE=1 SV=2	P41921-2;P41921	51.577	0	18.888	3	2	Y	0.0872852	0.703499	0.152737	1.06237	0.903521	2	7	2	1		3	27959000	30944500	27326000	37883000	18668000	23618000		38271000	3708000	37883000	-19603000	7.32933e+06	2.89136e+07	1.66933e+07	0.439059	0.703499	0.152737			9;9	9;9	9;9	2	9	9	9	1
315	IKI3	Q06706	Elongator complex protein 1	>sp|Q06706|ELP1_YEAST Elongator complex protein 1 OS=Saccharomyces cerevisiae (strain ATCC 204508 / S288c) GN=IKI3 PE=1 SV=1	Q06706	152.99	0	3.752	3	2	Y	0.0832182	0.489223	0.310493	1.05938	0.900977	1	3	2	2		2	16041000	17804000	14458000	13655000	20010000	17578000		18030000	-3120000	13655000	1980000	4.17167e+06	8.59958e+06	4.96497e+06	0.84022	0.489223	0.310493			3	3	3	1	3	3	3	2
316	RPN5	Q12250	26S proteasome regulatory subunit RPN5	>sp|Q12250|RPN5_YEAST 26S proteasome regulatory subunit RPN5 OS=Saccharomyces cerevisiae (strain ATCC 204508 / S288c) GN=RPN5 PE=1 SV=3	Q12250	51.768	0	4.5808	2	2	Y	0.0827198	0.920161	0.0361361	1.05901	0.900666	1	1		2		4	17712500	19666000	15266000	20159000		20148000		19184000	-4882000	20159000	-19184000	-1.30233e+06	1.99143e+07	1.14975e+07	0.113271	0.920161	0.0361361			4	4	4	1	4	4	4	2
317	SMI1	P32566	Cell wall assembly regulator SMI1	>sp|P32566|SMI1_YEAST Cell wall assembly regulator SMI1 OS=Saccharomyces cerevisiae (strain ATCC 204508 / S288c) GN=SMI1 PE=1 SV=1	P32566	57.079	0	8.7532	3	2	Y	0.0816933	0.587606	0.230914	1.05826	0.900026	1	1	2	2		1	1.70343e+07	18926500	13134000	18197000	19772000	16213000		21640000	-3079000	18197000	-1868000	4.41667e+06	1.19495e+07	6.89903e+06	0.640187	0.587606	0.230914			2	2	2	1	2	2	2	2
318	RPS7A	P26786	40S ribosomal protein S7-A	>sp|P26786|RS7A_YEAST 40S ribosomal protein S7-A OS=Saccharomyces cerevisiae (strain ATCC 204508 / S288c) GN=RPS7A PE=1 SV=4	P26786	21.622	0	29.941	3	3	Y	0.0792943	0.76796	0.114662	1.0565	0.89853	7	1	3	5	3	3	63087000	7.02113e+07	132860000	15788000	40613000	113640000	64674000	32320000	19220000	-48886000	8293000	-7.12433e+06	3.6577e+07	2.11177e+07	0.337362	0.76796	0.114662			9	9	4	1	9	9	4	5
319	RPL36B;RPL36A	O14455;P05745	60S ribosomal protein L36-B;60S ribosomal protein L36-A	>sp|O14455|RL36B_YEAST 60S ribosomal protein L36-B OS=Saccharomyces cerevisiae (strain ATCC 204508 / S288c) GN=RPL36B PE=1 SV=3;>sp|P05745|RL36A_YEAST 60S ribosomal protein L36-A OS=Saccharomyces cerevisiae (strain ATCC 204508 / S288c) GN=RPL36A PE=1 SV=3	O14455;P05745	11.135	0	9.2904	3	3	Y	0.0710907	0.860068	0.0654674	1.05051	0.893435	2	1	1	3	1	1	16740000	1.87367e+07	23635000	11973000	14612000	44988000	0	11222000	-21353000	11973000	3390000	-1.99667e+06	1.73037e+07	9.99029e+06	0.199861	0.860068	0.0654674			5;4	5;4	5;4	2	5	5	5	3
320	PGI1	P12709	Glucose-6-phosphate isomerase	>sp|P12709|G6PI_YEAST Glucose-6-phosphate isomerase OS=Saccharomyces cerevisiae (strain ATCC 204508 / S288c) GN=PGI1 PE=1 SV=3	P12709	61.298	0	323.31	3	3	Y	0.0703759	0.797074	0.0985012	1.04999	0.892993	19	25	21	21	15	23	2006900000	2.24739e+09	1773400000	2261200000	1986100000	2325300000	950560000	3466300000	-551900000	1310640000	-1480200000	-2.40487e+08	1.42124e+09	8.20555e+08	0.293078	0.797074	0.0985012			29	29	29	1	29	29	29	21
321	GSC2	P40989	1,3-beta-glucan synthase component GSC2	>sp|P40989|FKS2_YEAST 1,3-beta-glucan synthase component GSC2 OS=Saccharomyces cerevisiae (strain ATCC 204508 / S288c) GN=GSC2 PE=1 SV=2	P40989	216.99	0.003581	1.9288	3	3	Y	0.0701568	0.42265	0.374019	1.04983	0.892857	8	11	6	11	7	10	No LFQ Int	2732600	0	0	0	8197800	0	0	-8197800	0	0	-2732600	4.733e+06	2.7326e+06	1	0.42265	0.374019			18	1	1	1	18	1	1	1
322	RPG1	P38249	Eukaryotic translation initiation factor 3 subunit A	>sp|P38249|EIF3A_YEAST Eukaryotic translation initiation factor 3 subunit A OS=Saccharomyces cerevisiae (strain ATCC 204508 / S288c) GN=RPG1 PE=1 SV=1	P38249	110.34	0	141.41	3	3	Y	0.0672547	0.779331	0.108278	1.04772	0.891063	13	23	12	28	8	32	279770000	3.13973e+08	271980000	292100000	275230000	403410000	112790000	425720000	-131430000	179310000	-150490000	-3.42033e+07	1.85153e+08	1.06898e+08	0.319961	0.779331	0.108278			40	40	40	1	40	40	40	28
323	ABP1	P15891	Actin-binding protein	>sp|P15891|ABP1_YEAST Actin-binding protein OS=Saccharomyces cerevisiae (strain ATCC 204508 / S288c) GN=ABP1 PE=1 SV=4	P15891	65.575	0	43.794	3	2	Y	0.062799	0.639267	0.194318	1.04449	0.888315	5	10	6	7		6	113198000	127430000	81564000	131480000	126550000	107400000		147460000	-25836000	131480000	-20910000	2.82447e+07	8.94383e+07	5.16373e+07	0.546982	0.639267	0.194318			14	14	14	1	14	14	14	7
324	CRP1	P38845	Cruciform DNA-recognizing protein 1;CRP1 short N-terminal subpeptide;CRP1 short C-terminal subpeptide	>sp|P38845|CRP1_YEAST Cruciform DNA-recognizing protein 1 OS=Saccharomyces cerevisiae (strain ATCC 204508 / S288c) GN=CRP1 PE=1 SV=1	P38845	51.115	0	14.68	3	2	Y	0.060429	0.65189	0.185826	1.04278	0.886857	2	3	2	3		1	31330000	35327000	26783000	37203000	30004000	30738000		39916000	-3955000	37203000	-9912000	7.77867e+06	2.56557e+07	1.48123e+07	0.525148	0.65189	0.185826			4	4	4	1	4	4	4	3
325	FOL1	P53848	Folic acid synthesis protein FOL1;Dihydroneopterin aldolase;2-amino-4-hydroxy-6-hydroxymethyldihydropteridine pyrophosphokinase;Dihydropteroate synthase	>sp|P53848|FOL1_YEAST Folic acid synthesis protein FOL1 OS=Saccharomyces cerevisiae (strain ATCC 204508 / S288c) GN=FOL1 PE=1 SV=2	P53848	93.119	0.00092851	2.1888	2	2	Y	0.0586442	0.904049	0.0438083	1.04149	0.885761		1	1	1		1	2732350	3084750		2663000	2801700	3299800		2869700	-3299800	2663000	-68000	-234933	2.9849e+06	1.72333e+06	0.136325	0.904049	0.0438083			1	1	1	1	1	1	1	1
326	TIF1	P10081	ATP-dependent RNA helicase eIF4A	>sp|P10081|IF4A_YEAST ATP-dependent RNA helicase eIF4A OS=Saccharomyces cerevisiae (strain ATCC 204508 / S288c) GN=TIF1 PE=1 SV=3	P10081	44.697	0	214.8	3	3	Y	0.056171	0.737025	0.132518	1.0397	0.884243	16	22	16	18	11	20	1.40503e+09	1.58897e+09	1294700000	1829600000	1090800000	1706600000	1097000000	1963300000	-411900000	732600000	-872500000	-1.83933e+08	8.26476e+08	4.77166e+08	0.38547	0.737025	0.132518			24	24	24	1	24	24	24	18
327	RAS2	P01120	Ras-like protein 2	>sp|P01120|RAS2_YEAST Ras-like protein 2 OS=Saccharomyces cerevisiae (strain ATCC 204508 / S288c) GN=RAS2 PE=1 SV=4	P01120	34.705	0	20.748	3	2	Y	0.0560477	0.642335	0.192238	1.03961	0.884168	2	4	2	2		4	1.56277e+07	17675000	13005000	18034000	15844000	15917000		19433000	-2912000	18034000	-3589000	3.84433e+06	1.22933e+07	7.09752e+06	0.541644	0.642335	0.192238			5	5	5	1	5	5	5	2
328	TDH3	P00359	Glyceraldehyde-3-phosphate dehydrogenase 3	>sp|P00359|G3P3_YEAST Glyceraldehyde-3-phosphate dehydrogenase 3 OS=Saccharomyces cerevisiae (strain ATCC 204508 / S288c) GN=TDH3 PE=1 SV=3	P00359	35.746	0	323.31	3	3	Y	0.0555702	0.688002	0.162411	1.03927	0.883875	31	35	32	31	21	34	3.01463e+10	34107000000	26215000000	31446000000	32778000000	35280000000	18760000000	48281000000	-9065000000	12686000000	-15503000000	-3.96067e+09	1.47714e+10	8.5283e+09	0.464415	0.688002	0.162411			38	38	15	1	38	38	15	31
329	RPS24B;RPS24A	P0CX32;P0CX31	40S ribosomal protein S24-B;40S ribosomal protein S24-A	>sp|P0CX32|RS24B_YEAST 40S ribosomal protein S24-B OS=Saccharomyces cerevisiae (strain ATCC 204508 / S288c) GN=RPS24B PE=1 SV=1;>sp|P0CX31|RS24A_YEAST 40S ribosomal protein S24-A OS=Saccharomyces cerevisiae (strain ATCC 204508 / S288c) GN=RPS24A PE=1 SV=1	P0CX32;P0CX31	15.329	0	7.8723	2	3	Y	0.055421	0.684502	0.164625	1.03916	0.883784		4	1	4	1	2	22579500	2.55487e+07		24252000	20907000	52144000	0	24502000	-52144000	24252000	-3595000	-1.04957e+07	3.86627e+07	2.23219e+07	0.470196	0.684502	0.164625			5;5	5;5	5;5	2	5	5	5	4
330	PFK2	P16862	ATP-dependent 6-phosphofructokinase subunit beta	>sp|P16862|PFKA2_YEAST ATP-dependent 6-phosphofructokinase subunit beta OS=Saccharomyces cerevisiae (strain ATCC 204508 / S288c) GN=PFK2 PE=1 SV=4	P16862	104.62	0	233.8	3	3	Y	0.0489408	0.707904	0.150026	1.03451	0.879823	18	28	21	28	12	22	7.09997e+08	8.06977e+08	638110000	744070000	747810000	1037500000	402350000	981080000	-399390000	341720000	-233270000	-96980000	3.88899e+08	2.24531e+08	0.431923	0.707904	0.150026			35	34	34	1	35	34	34	27
331	EBP2	P36049	rRNA-processing protein EBP2	>sp|P36049|EBP2_YEAST rRNA-processing protein EBP2 OS=Saccharomyces cerevisiae (strain ATCC 204508 / S288c) GN=EBP2 PE=1 SV=1	P36049	49.734	0	9.8196	2	2	Y	0.0393285	0.904295	0.04369	1.02764	0.873981	2	3		2		3	13770000	15755500	13617000	13923000		12078000		19433000	1539000	13923000	-19433000	-1.32367e+06	1.68613e+07	9.73485e+06	0.135972	0.904295	0.04369			5	5	5	1	5	5	5	2
332	GLN4	P13188	Glutamine--tRNA ligase	>sp|P13188|SYQ_YEAST Glutamine--tRNA ligase OS=Saccharomyces cerevisiae (strain ATCC 204508 / S288c) GN=GLN4 PE=1 SV=2	P13188	93.132	0	43.611	3	2	Y	0.0370646	0.631077	0.199918	1.02602	0.87261	5	12	4	7		7	1.07423e+08	123105000	81668000	112020000	128580000	121700000		124510000	-40032000	112020000	4070000	2.53527e+07	7.82283e+07	4.51651e+07	0.561333	0.631077	0.199918			17	17	17	1	17	17	17	7
333	GCY1	P14065	Glycerol 2-dehydrogenase (NADP(+))	>sp|P14065|GCY1_YEAST Glycerol 2-dehydrogenase (NADP(+)) OS=Saccharomyces cerevisiae (strain ATCC 204508 / S288c) GN=GCY1 PE=1 SV=1	P14065	35.079	0.0085616	1.6846	3	2	Y	0.0368944	0.742338	0.129398	1.0259	0.872507	1	1	1	1		1	1.90023e+07	21779000	10493000	28079000	18435000	20328000		23230000	-9835000	28079000	-4795000	4483000	2.05895e+07	1.18874e+07	0.377123	0.742338	0.129398			1	1	1	1	1	1	1	1
334	RPT1	P33299	26S protease regulatory subunit 7 homolog	>sp|P33299|PRS7_YEAST 26S proteasome regulatory subunit 7 homolog OS=Saccharomyces cerevisiae (strain ATCC 204508 / S288c) GN=RPT1 PE=1 SV=1	P33299	51.982	0	26.377	3	3	Y	0.026579	0.338632	0.470272	1.01859	0.866291	4	4	4	6	2	5	81818000	9.44463e+07	99584000	64681000	81189000	101870000	67399000	114070000	-2286000	-2718000	-32881000	-1.26283e+07	1.75407e+07	1.01271e+07	1.24698	0.338632	0.470272			8	8	8	1	8	8	8	6
335	CYS3	P31373	Cystathionine gamma-lyase	>sp|P31373|CYS3_YEAST Cystathionine gamma-lyase OS=Saccharomyces cerevisiae (strain ATCC 204508 / S288c) GN=CYS3 PE=1 SV=2	P31373	42.542	0	191.33	3	3	Y	0.0240235	0.803012	0.0952781	1.01679	0.864758	8	13	10	12	3	12	3.79727e+08	4.39113e+08	244050000	507460000	387670000	466300000	152030000	699010000	-222250000	355430000	-311340000	-5.93867e+07	3.61993e+08	2.08997e+08	0.284151	0.803012	0.0952781			15	15	15	1	15	15	15	12
336	CDC39	P25655	General negative regulator of transcription subunit 1	>sp|P25655|NOT1_YEAST General negative regulator of transcription subunit 1 OS=Saccharomyces cerevisiae (strain ATCC 204508 / S288c) GN=CDC39 PE=1 SV=3	P25655	240.28	0	10.18	2	3	Y	0.0235201	0.734144	0.134219	1.01644	0.864456		3	1	1	5	1	3682900	4.26037e+06		7365800	0	7479100	0	5302000	-7479100	7365800	-5302000	-1805100	8.01648e+06	4.62832e+06	0.390012	0.734144	0.134219			9	9	9	1	9	9	9	1
337	IMD3	P50095	Inosine-5-monophosphate dehydrogenase 3	>sp|P50095|IMDH3_YEAST Inosine-5-monophosphate dehydrogenase 3 OS=Saccharomyces cerevisiae (strain ATCC 204508 / S288c) GN=IMD3 PE=1 SV=1	P50095	56.584	0	173.89	3	3	Y	0.020946	0.170114	0.76926	1.01462	0.862915	8	14	8	11	6	12	4.00073e+08	463630000	399830000	457760000	342630000	430970000	493360000	466560000	-31140000	-35600000	-123930000	-6.35567e+07	5.23324e+07	3.02141e+07	2.10354	0.170114	0.76926			18	18	5	1	18	18	5	11
338	RPT5	P33297	26S protease regulatory subunit 6A	>sp|P33297|PRS6A_YEAST 26S proteasome regulatory subunit 6A OS=Saccharomyces cerevisiae (strain ATCC 204508 / S288c) GN=RPT5 PE=1 SV=3	P33297	48.255	0	9.5509	3	2	Y	0.0181957	0.707002	0.15058	1.01269	0.861272	1	3	1	4		3	2.72773e+07	31671000	25866000	34322000	21644000	30308000		33034000	-4442000	34322000	-11390000	6.16333e+06	2.46323e+07	1.42215e+07	0.433382	0.707002	0.15058			6	6	6	1	6	6	6	4
339	KAP123	P40069	Importin subunit beta-4	>sp|P40069|IMB4_YEAST Importin subunit beta-4 OS=Saccharomyces cerevisiae (strain ATCC 204508 / S288c) GN=KAP123 PE=1 SV=1	P40069	122.6	0	176.52	3	3	Y	0.0101232	0.119922	0.921102	1.00704	0.856466	16	21	13	19	12	21	4.13293e+08	4.82557e+08	420670000	416800000	402410000	523410000	433910000	490350000	-102740000	-17110000	-87940000	-6.92633e+07	4.57683e+07	2.64243e+07	2.62119	0.119922	0.921102			28	28	28	1	28	28	28	19
340	SER1	P33330	Phosphoserine aminotransferase	>sp|P33330|SERC_YEAST Phosphoserine aminotransferase OS=Saccharomyces cerevisiae (strain ATCC 204508 / S288c) GN=SER1 PE=1 SV=1	P33330	43.415	0	54.418	3	2	Y	0.00719535	0.770419	0.113273	1.005	0.85473	2	10	3	6		5	5.47783e+07	64088500	22700000	82783000	58852000	58825000		69352000	-36125000	82783000	-10500000	1.20527e+07	6.25799e+07	3.61305e+07	0.333587	0.770419	0.113273			11	11	11	1	11	11	11	6
341	BMH1	P29311	Protein BMH1	>sp|P29311|BMH1_YEAST Protein BMH1 OS=Saccharomyces cerevisiae (strain ATCC 204508 / S288c) GN=BMH1 PE=1 SV=4	P29311	30.091	0	242.03	3	3	Y	0.00379911	0.242015	0.616158	1.00264	0.85272	13	18	15	16	13	14	1.50283e+09	1762400000	1677100000	1200900000	1630500000	1803700000	1278800000	2204700000	-126600000	-77900000	-574200000	-2.59567e+08	2.73566e+08	1.57944e+08	1.64341	0.242015	0.616158			19	19	5	1	19	19	5	16
342	RPL9A;RPL9B	P05738;P51401	60S ribosomal protein L9-A;60S ribosomal protein L9-B	>sp|P05738|RL9A_YEAST 60S ribosomal protein L9-A OS=Saccharomyces cerevisiae (strain ATCC 204508 / S288c) GN=RPL9A PE=1 SV=2;>sp|P51401|RL9B_YEAST 60S ribosomal protein L9-B OS=Saccharomyces cerevisiae (strain ATCC 204508 / S288c) GN=RPL9B PE=1 SV=1	P05738;P51401	21.569	0	34.66	3	3	Y	-3.20343e-16	0.570677	0.24361	1	0.850477	5	1	5	6	1	3	6.37107e+07	7.49117e+07	108360000	12726000	70046000	145330000	29340000	50065000	-36970000	-16614000	19981000	-11201000	2.88588e+07	1.66616e+07	0.672263	0.570677	0.24361			8;6	8;6	8;6	2	8	8	8	6
343	HRP1	Q99383	Nuclear polyadenylated RNA-binding protein 4	>sp|Q99383|HRP1_YEAST Nuclear polyadenylated RNA-binding protein 4 OS=Saccharomyces cerevisiae (strain ATCC 204508 / S288c) GN=HRP1 PE=1 SV=1	Q99383	59.649	0	5.5981	2	2	Y	-0.00152509	0.877175	0.056914	0.998943	0.849579		1	2	3		2	24902000	29311000		28457000	21347000	28971000		29651000	-28971000	28457000	-8304000	-2.93933e+06	2.90874e+07	1.67936e+07	0.175027	0.877175	0.056914			3	3	3	1	3	3	3	3
344	ERG6	P25087	Sterol 24-C-methyltransferase	>sp|P25087|ERG6_YEAST Sterol 24-C-methyltransferase OS=Saccharomyces cerevisiae (strain ATCC 204508 / S288c) GN=ERG6 PE=1 SV=4	P25087	43.43	0	67.438	3	3	Y	-0.00527303	0.742218	0.129469	0.996352	0.847374	3	9	4	6	3	7	8.67627e+07	102390000	43170000	135680000	81438000	132030000	81165000	93975000	-88860000	54515000	-12537000	-1.56273e+07	7.17374e+07	4.14176e+07	0.377311	0.742218	0.129469			10	10	10	1	10	10	10	6
345	UBA1	P22515	Ubiquitin-activating enzyme E1 1	>sp|P22515|UBA1_YEAST Ubiquitin-activating enzyme E1 1 OS=Saccharomyces cerevisiae (strain ATCC 204508 / S288c) GN=UBA1 PE=1 SV=2	P22515	114.26	0	109.58	3	2	Y	-0.00592858	0.7664	0.115545	0.995899	0.846989	5	14	8	14		10	1.87257e+08	221085000	113030000	270610000	178130000	225580000		216590000	-112550000	270610000	-38460000	3.98667e+07	2.03234e+08	1.17337e+08	0.339761	0.7664	0.115545			23	23	23	1	23	23	23	14
346	HEM2	P05373	Delta-aminolevulinic acid dehydratase	>sp|P05373|HEM2_YEAST Delta-aminolevulinic acid dehydratase OS=Saccharomyces cerevisiae (strain ATCC 204508 / S288c) GN=HEM2 PE=1 SV=2	P05373	37.74	0	3.3486	3	2	Y	-0.00687567	0.553181	0.257133	0.995245	0.846434	1	1	1	1		2	1.86567e+07	22041500	22466000	13876000	19628000	18911000		25172000	3555000	13876000	-5544000	3.96233e+06	9.71641e+06	5.60977e+06	0.706327	0.553181	0.257133			2	2	2	1	2	2	2	1
347	SUI2	P20459	Eukaryotic translation initiation factor 2 subunit alpha	>sp|P20459|IF2A_YEAST Eukaryotic translation initiation factor 2 subunit alpha OS=Saccharomyces cerevisiae (strain ATCC 204508 / S288c) GN=SUI2 PE=1 SV=1	P20459	34.717	0	38.268	3	3	Y	-0.00905247	0.655078	0.183707	0.993745	0.845157	3	7	3	8	2	8	7.19897e+07	85179000	58087000	95996000	61886000	99765000	58559000	97213000	-41678000	37437000	-35327000	-1.31893e+07	4.39585e+07	2.53795e+07	0.519685	0.655078	0.183707			10	10	10	1	10	10	10	8
348	SSA4	P22202	Heat shock protein SSA4	>sp|P22202|HSP74_YEAST Heat shock protein SSA4 OS=Saccharomyces cerevisiae (strain ATCC 204508 / S288c) GN=SSA4 PE=1 SV=3	P22202	69.65	0	3.9166	3	3	Y	-0.0102701	0.42265	0.374019	0.992907	0.844444	12	12	14	17	13	15	No LFQ Int	5591000	0	0	0	0	16773000	0	0	-16773000	0	-5591000	9.6839e+06	5.591e+06	1	0.42265	0.374019			20	2	0	1	20	2	0	1
349	MON2	P48563	Protein MON2	>sp|P48563|MON2_YEAST Protein MON2 OS=Saccharomyces cerevisiae (strain ATCC 204508 / S288c) GN=MON2 PE=1 SV=1	P48563	186.83	0	4.1729	2	2	Y	-0.0143207	0.842694	0.0743303	0.990123	0.842077		2	1	1		1	4837100	5744250		3326100	6348100	5737700		5750800	-5737700	3326100	597300	-604767	4.64993e+06	2.68464e+06	0.225269	0.842694	0.0743303			2	2	2	1	2	2	2	1
350	ADE3	P07245	C-1-tetrahydrofolate synthase, cytoplasmic;Methylenetetrahydrofolate dehydrogenase;Methenyltetrahydrofolate cyclohydrolase;Formyltetrahydrofolate synthetase	>sp|P07245|C1TC_YEAST C-1-tetrahydrofolate synthase, cytoplasmic OS=Saccharomyces cerevisiae (strain ATCC 204508 / S288c) GN=ADE3 PE=1 SV=1	P07245	102.2	0	85.708	3	3	Y	-0.0237039	0.811607	0.0906543	0.983704	0.836618	8	18	8	12	2	15	1.70733e+08	2.04076e+08	142350000	232400000	137450000	212160000	36987000	363080000	-69810000	195413000	-225630000	-3.33423e+07	2.12877e+08	1.22905e+08	0.271286	0.811607	0.0906543			23	23	21	1	23	23	21	12
351	CLU1	Q03690	Clustered mitochondria protein 1	>sp|Q03690|CLU_YEAST Clustered mitochondria protein 1 OS=Saccharomyces cerevisiae (strain ATCC 204508 / S288c) GN=CLU1 PE=1 SV=1	Q03690	145.16	0	86.941	3	3	Y	-0.0272873	0.711375	0.147902	0.981264	0.834542	10	19	9	8	1	17	134600000	161286000	122550000	161740000	119510000	221830000	63798000	198230000	-99280000	97942000	-78720000	-26686000	1.08419e+08	6.2596e+07	0.426321	0.711375	0.147902			32	32	32	1	32	32	32	8
352	PGC1	Q08959	Phosphatidylglycerol phospholipase C	>sp|Q08959|PGC1_YEAST Phosphatidylglycerol phospholipase C OS=Saccharomyces cerevisiae (strain ATCC 204508 / S288c) GN=PGC1 PE=1 SV=1	Q08959	37.069	0	2.9126	2	2	Y	-0.0290324	0.795763	0.0992162	0.980077	0.833534		1	1	1		1	3608700	4329400		2402500	4814900	3234000		5424800	-3234000	2402500	-609900	-480467	2.82048e+06	1.6284e+06	0.295054	0.795763	0.0992162			1	1	1	1	1	1	1	1
353	ARO3	P14843	Phospho-2-dehydro-3-deoxyheptonate aldolase, phenylalanine-inhibited	>sp|P14843|AROF_YEAST Phospho-2-dehydro-3-deoxyheptonate aldolase, phenylalanine-inhibited OS=Saccharomyces cerevisiae (strain ATCC 204508 / S288c) GN=ARO3 PE=1 SV=1	P14843	41.069	0.0035842	1.9354	3	2	Y	-0.0293789	0.42265	0.374019	0.979842	0.833333	1	3	1	2		2	7707000	No LFQ Int	0	23121000	0	0		0	0	23121000	0	7707000	1.33489e+07	7707000	1	0.42265	0.374019			4	2	2	1	4	2	2	0
354	SSB2	P40150	Heat shock protein SSB2	>sp|P40150|SSB2_YEAST Ribosome-associated molecular chaperone SSB2 OS=Saccharomyces cerevisiae (strain ATCC 204508 / S288c) GN=SSB2 PE=1 SV=2	P40150	66.594	0	77.162	3	3	Y	-0.0302851	0.515301	0.287939	0.979227	0.83281	33	42	39	43	26	40	1.75073e+08	210220000	137630000	147750000	239840000	262230000	143890000	224540000	-124600000	3860000	15300000	-3.51467e+07	7.76797e+07	4.48484e+07	0.783677	0.515301	0.287939			46	3	3	1	46	3	3	2
355	VAS1	P07806-2;P07806	Valine--tRNA ligase, mitochondrial	>sp|P07806-2|SYV_YEAST Isoform Cytoplasmic of Valine--tRNA ligase, mitochondrial OS=Saccharomyces cerevisiae (strain ATCC 204508 / S288c) GN=VAS1;>sp|P07806|SYV_YEAST Valine--tRNA ligase, mitochondrial OS=Saccharomyces cerevisiae (strain ATCC 204508 / S288	P07806-2;P07806	120.12	0	114.63	3	3	Y	-0.035016	0.821412	0.0854392	0.976021	0.830084	10	28	12	24	1	25	4.13083e+08	4.97641e+08	152560000	565630000	521060000	715610000	18732000	758580000	-563050000	546898000	-237520000	-8.45573e+07	5.70565e+08	3.29416e+08	0.256689	0.821412	0.0854392			33;33	33;33	33;33	2	33	33	33	24
356	CIC1	P38779	Proteasome-interacting protein CIC1	>sp|P38779|CIC1_YEAST Proteasome-interacting protein CIC1 OS=Saccharomyces cerevisiae (strain ATCC 204508 / S288c) GN=CIC1 PE=1 SV=1	P38779	42.529	0	6.0758	2	2	Y	-0.0360692	0.924224	0.0342226	0.975309	0.829478		3	1	2		1	6131500	7392000		12263000	0	14784000		0	-14784000	12263000	0	-840333	1.35431e+07	7.81909e+06	0.107472	0.924224	0.0342226			4	4	4	1	4	4	4	2
357	SEC14	P24280	SEC14 cytosolic factor	>sp|P24280|SEC14_YEAST SEC14 cytosolic factor OS=Saccharomyces cerevisiae (strain ATCC 204508 / S288c) GN=SEC14 PE=1 SV=3	P24280;P33324	34.9	0	21.007	3	2	Y	-0.0382668	0.758496	0.120047	0.973824	0.828215	3	8	4	6		5	7.02037e+07	84765000	48425000	91279000	70907000	78692000		90838000	-30267000	91279000	-19931000	1.36937e+07	6.73893e+07	3.89072e+07	0.351957	0.758496	0.120047			8;1	8;1	8;1	2	8	8	8	6
358	TIF35	Q04067	Eukaryotic translation initiation factor 3 subunit G	>sp|Q04067|EIF3G_YEAST Eukaryotic translation initiation factor 3 subunit G OS=Saccharomyces cerevisiae (strain ATCC 204508 / S288c) GN=TIF35 PE=1 SV=1	Q04067	30.501	0	8.8535	3	3	Y	-0.0393521	0.524089	0.280595	0.973092	0.827592	3	3	1	3	1	3	54892000	6.63273e+07	33175000	69916000	61585000	69472000	54557000	74953000	-36297000	15359000	-13368000	-1.14353e+07	2.58822e+07	1.49431e+07	0.765259	0.524089	0.280595			4	4	4	1	4	4	4	3
359	SNF7	P39929	Vacuolar-sorting protein SNF7	>sp|P39929|SNF7_YEAST Vacuolar-sorting protein SNF7 OS=Saccharomyces cerevisiae (strain ATCC 204508 / S288c) GN=SNF7 PE=1 SV=1	P39929	26.987	0	4.6945	3	2	Y	-0.0438858	0.737708	0.132116	0.970039	0.824996	1	1	1	1		1	4.62757e+06	5609200	3255000	5480200	5147500	5108000		6110400	-1853000	5480200	-962900	888100	4.0017e+06	2.31038e+06	0.384395	0.737708	0.132116			1	1	1	1	1	1	1	1
360	DRS1	P32892	ATP-dependent RNA helicase DRS1	>sp|P32892|DRS1_YEAST ATP-dependent RNA helicase DRS1 OS=Saccharomyces cerevisiae (strain ATCC 204508 / S288c) GN=DRS1 PE=1 SV=2	P32892	84.842	0.00097656	2.5459	2	2	Y	-0.0455185	0.870361	0.0603004	0.968942	0.824063		1	1	2		1	5071900	6154750		6056500	4087300	7468400		4841100	-7468400	6056500	-753800	-721900	6.76251e+06	3.90433e+06	0.184897	0.870361	0.0603004			2	2	2	1	2	2	2	2
361	ARD1	P07347	N-terminal acetyltransferase A complex catalytic subunit ARD1	>sp|P07347|ARD1_YEAST N-terminal acetyltransferase A complex catalytic subunit ARD1 OS=Saccharomyces cerevisiae (strain ATCC 204508 / S288c) GN=ARD1 PE=1 SV=2	P07347	27.603	0.010093	1.6209	2	2	Y	-0.045938	0.857487	0.0667722	0.96866	0.823823		2	1	2		1	9668800	11736500		10510000	8827600	12934000		10539000	-12934000	10510000	-1711400	-1.37847e+06	1.17255e+07	6.76975e+06	0.203622	0.857487	0.0667722			2	2	2	1	2	2	2	2
362	TRP3	P00937	Multifunctional tryptophan biosynthesis protein;Anthranilate synthase component 2;Indole-3-glycerol phosphate synthase	>sp|P00937|TRPG_YEAST Multifunctional tryptophan biosynthesis protein OS=Saccharomyces cerevisiae (strain ATCC 204508 / S288c) GN=TRP3 PE=1 SV=2	P00937	53.489	0	7.8843	3	2	Y	-0.0508515	0.790677	0.102001	0.965366	0.821022	1	2	1	1		4	1.08092e+07	13165500	6304500	14605000	11518000	14636000		11695000	-8331500	14605000	-177000	2.03217e+06	1.16267e+07	6.7127e+06	0.302735	0.790677	0.102001			5	5	5	1	5	5	5	1
363	LCB2	P40970	Serine palmitoyltransferase 2	>sp|P40970|LCB2_YEAST Serine palmitoyltransferase 2 OS=Saccharomyces cerevisiae (strain ATCC 204508 / S288c) GN=LCB2 PE=1 SV=1	P40970	63.11	0	10.366	3	3	Y	-0.0646356	0.304465	0.516463	0.956187	0.813215	2	3	2	3	4	3	4.34737e+07	53459000	53493000	34344000	42584000	49530000	55002000	55845000	3963000	-20658000	-13261000	-9.98533e+06	1.26331e+07	7.29374e+06	1.36903	0.304465	0.516463			7	7	7	1	7	7	7	3
364	TEF4	P36008	Elongation factor 1-gamma 2	>sp|P36008|EF1G2_YEAST Elongation factor 1-gamma 2 OS=Saccharomyces cerevisiae (strain ATCC 204508 / S288c) GN=TEF4 PE=1 SV=1	P36008	46.52	0	171.62	3	3	Y	-0.0670436	0.331964	0.47891	0.954592	0.811859	11	17	12	15	9	15	9.25213e+08	1.13962e+09	721720000	1103300000	950620000	1181400000	993970000	1243500000	-459680000	109330000	-292880000	-214410000	2.92509e+08	1.6888e+08	1.2696	0.331964	0.47891			18	18	16	1	18	18	16	15
365	RPS25A;RPS25B	Q3E792;P0C0T4	40S ribosomal protein S25-A;40S ribosomal protein S25-B	>sp|Q3E792|RS25A_YEAST 40S ribosomal protein S25-A OS=Saccharomyces cerevisiae (strain ATCC 204508 / S288c) GN=RPS25A PE=1 SV=1;>sp|P0C0T4|RS25B_YEAST 40S ribosomal protein S25-B OS=Saccharomyces cerevisiae (strain ATCC 204508 / S288c) GN=RPS25B PE=1 SV=1	Q3E792;P0C0T4	12.039	0	9.4712	3	3	Y	-0.0775669	0.720598	0.142307	0.947654	0.805959	1	2	1	1	1	1	4.08307e+07	50661000	39666000	18381000	64445000	96993000	0	54990000	-57327000	18381000	9455000	-9.83033e+06	4.13747e+07	2.38877e+07	0.411523	0.720598	0.142307			2;2	2;2	2;2	2	2	2	2	1
366	YHM2	Q04013	Mitochondrial DNA replication protein YHM2	>sp|Q04013|YHM2_YEAST Citrate/oxoglutarate carrier protein OS=Saccharomyces cerevisiae (strain ATCC 204508 / S288c) GN=YHM2 PE=1 SV=1	Q04013	34.184	0	15.245	3	3	Y	-0.0799827	0.591331	0.22817	0.946069	0.80461	2	2	3	3	2	2	56106000	6.97307e+07	70907000	44589000	52822000	54624000	99962000	54606000	16283000	-55373000	-1784000	-1.36247e+07	3.72666e+07	2.15159e+07	0.633238	0.591331	0.22817			4	4	4	1	4	4	4	3
367	RPB2	P08518	DNA-directed RNA polymerase II subunit RPB2	>sp|P08518|RPB2_YEAST DNA-directed RNA polymerase II subunit RPB2 OS=Saccharomyces cerevisiae (strain ATCC 204508 / S288c) GN=RPB2 PE=1 SV=2	P08518	138.75	0	23.284	3	2	Y	-0.0820445	0.75354	0.122894	0.944718	0.803461	5	5	4	4		7	5.21547e+07	64912500	42371000	57738000	56355000	64124000		65701000	-21753000	57738000	-9346000	8.87967e+06	4.27649e+07	2.46903e+07	0.359642	0.75354	0.122894			12	12	12	1	12	12	12	4
368	WBP1	P33767	Dolichyl-diphosphooligosaccharide--protein glycosyltransferase subunit WBP1	>sp|P33767|OSTB_YEAST Dolichyl-diphosphooligosaccharide--protein glycosyltransferase subunit WBP1 OS=Saccharomyces cerevisiae (strain ATCC 204508 / S288c) GN=WBP1 PE=1 SV=1	P33767	49.391	0	11.84	3	3	Y	-0.082144	0.51354	0.289426	0.944653	0.803406	2	2	2	3	1	3	15491000	1.92817e+07	21876000	14487000	10110000	16462000	20434000	20949000	5414000	-5947000	-10839000	-3.79067e+06	8.33831e+06	4.81412e+06	0.787405	0.51354	0.289426			6	6	6	1	6	6	6	3
369	URA2	P07259	Protein URA2;Glutamine-dependent carbamoyl-phosphate synthase;Aspartate carbamoyltransferase	>sp|P07259|PYR1_YEAST Protein URA2 OS=Saccharomyces cerevisiae (strain ATCC 204508 / S288c) GN=URA2 PE=1 SV=5	P07259	245.04	0	266.65	3	3	Y	-0.0821866	0.138519	0.858489	0.944625	0.803382	44	57	42	52	30	53	1.11175e+09	1.38383e+09	1265200000	1158900000	911140000	1330100000	1614500000	1206900000	-64900000	-455600000	-295760000	-2.72087e+08	1.96423e+08	1.13405e+08	2.39925	0.138519	0.858489			88	88	86	1	88	88	86	52
370	ERG1	P32476	Squalene monooxygenase	>sp|P32476|ERG1_YEAST Squalene monooxygenase OS=Saccharomyces cerevisiae (strain ATCC 204508 / S288c) GN=ERG1 PE=1 SV=2	P32476	55.125	0	4.6089	2	3	Y	-0.0838634	0.278803	0.554702	0.943528	0.802449		2	1	2	1	1	19476500	2.42713e+07		18311000	20642000	25058000	16875000	30881000	-25058000	1436000	-10239000	-11287000	1.32781e+07	7.66609e+06	1.47233	0.278803	0.554702			3	3	3	1	3	3	3	2
371	NUM1	Q00402	Nuclear migration protein NUM1	>sp|Q00402|NUM1_YEAST Nuclear migration protein NUM1 OS=Saccharomyces cerevisiae (strain ATCC 204508 / S288c) GN=NUM1 PE=1 SV=2	Q00402	313.03	0	17.299	3	2	Y	-0.0874331	0.780717	0.107506	0.941196	0.800466	1	3	1	2		3	4.01113e+07	50110000	40674000	48383000	31277000	60469000		39751000	-19795000	48383000	-8474000	6.70467e+06	3.65357e+07	2.10939e+07	0.317849	0.780717	0.107506			4	4	4	1	4	4	4	2
372	PRO3	P32263	Pyrroline-5-carboxylate reductase	>sp|P32263|P5CR_YEAST Pyrroline-5-carboxylate reductase OS=Saccharomyces cerevisiae (strain ATCC 204508 / S288c) GN=PRO3 PE=1 SV=1	P32263	30.131	0	9.5965	3	3	Y	-0.0882669	0.744016	0.128418	0.940652	0.800003	2	5	1	3	1	4	50209000	62761000	55745000	72302000	22580000	75668000	23467000	89148000	-19923000	48835000	-66568000	-12552000	5.80535e+07	3.35172e+07	0.374494	0.744016	0.128418			5	5	5	1	5	5	5	3
373	RRP5	Q05022	rRNA biogenesis protein RRP5	>sp|Q05022|RRP5_YEAST rRNA biogenesis protein RRP5 OS=Saccharomyces cerevisiae (strain ATCC 204508 / S288c) GN=RRP5 PE=1 SV=1	Q05022	193.13	0	32.541	3	2	Y	-0.0902008	0.829085	0.0814007	0.939392	0.798932	2	12	4	7		6	56677000	70941000	39814000	84530000	45687000	80392000		61490000	-40578000	84530000	-15803000	9383000	6.62477e+07	3.82481e+07	0.245319	0.829085	0.0814007			18	18	18	1	18	18	18	7
374	CSR1	Q06705	Phosphatidylinositol transfer protein CSR1	>sp|Q06705|CSR1_YEAST Phosphatidylinositol transfer protein CSR1 OS=Saccharomyces cerevisiae (strain ATCC 204508 / S288c) GN=CSR1 PE=1 SV=1	Q06705	47.462	0	3.6556	2	2	Y	-0.0915664	0.90893	0.0414698	0.938503	0.798176		1	1	2		2	6300000	7893000		0	12600000	15786000		0	-15786000	0	12600000	-1062000	1.42228e+07	8.21152e+06	0.129331	0.90893	0.0414698			2	2	2	1	2	2	2	2
375	GIS4	Q04233	Protein GIS4	>sp|Q04233|GIS4_YEAST Protein GIS4 OS=Saccharomyces cerevisiae (strain ATCC 204508 / S288c) GN=GIS4 PE=1 SV=1	Q04233	87.138	0	42.811	3	3	Y	-0.0939343	0.551473	0.258476	0.936964	0.796867	5	2	3	5	3	9	5.45933e+07	68510000	66448000	27246000	70086000	52784000	79099000	73647000	13664000	-51853000	-3561000	-1.39167e+07	3.39639e+07	1.96091e+07	0.709705	0.551473	0.258476			12	12	12	1	12	12	12	5
376	ARC1	P46672	tRNA-aminoacylation cofactor ARC1	>sp|P46672|ARC1_YEAST tRNA-aminoacylation cofactor ARC1 OS=Saccharomyces cerevisiae (strain ATCC 204508 / S288c) GN=ARC1 PE=1 SV=2	P46672	42.083	0	37.27	3	2	Y	-0.0950727	0.804401	0.0945276	0.936225	0.796238	4	11	5	9		10	2.05167e+08	257670000	121970000	257510000	236020000	266650000		248690000	-144680000	257510000	-12670000	3.33867e+07	2.05012e+08	1.18364e+08	0.282068	0.804401	0.0945276			12	12	12	1	12	12	12	9
377	MCK1	P21965	Protein kinase MCK1	>sp|P21965|MCK1_YEAST Protein kinase MCK1 OS=Saccharomyces cerevisiae (strain ATCC 204508 / S288c) GN=MCK1 PE=1 SV=1	P21965	43.135	0	5.3003	3	2	Y	-0.0964762	0.76599	0.115777	0.935315	0.795464	1	2	1	1		2	7074100	8893050	5922500	7752200	7547600	9190200		8595900	-3267700	7752200	-1048300	1145400	5.82827e+06	3.36496e+06	0.340391	0.76599	0.115777			3	3	3	1	3	3	3	1
378	YGR054W	P53235	Eukaryotic translation initiation factor 2A	>sp|P53235|EIF2A_YEAST Eukaryotic translation initiation factor 2A OS=Saccharomyces cerevisiae (strain ATCC 204508 / S288c) GN=YGR054W PE=1 SV=1	P53235	71.304	0	6.8914	3	2	Y	-0.0995569	0.818039	0.0872261	0.93332	0.793767	1	2	1	3		1	1.09437e+07	13787000	8215600	15115000	9500400	12379000		15195000	-4163400	15115000	-5694600	1.75233e+06	1.15977e+07	6.69594e+06	0.261701	0.818039	0.0872261			3	3	3	1	3	3	3	3
379	RHR2	P41277	Glycerol-1-phosphate phosphohydrolase 1	>sp|P41277|GPP1_YEAST Glycerol-1-phosphate phosphohydrolase 1 OS=Saccharomyces cerevisiae (strain ATCC 204508 / S288c) GN=GPP1 PE=1 SV=3	P41277	27.947	0	144.87	3	3	Y	-0.100616	0.697617	0.156383	0.932635	0.793185	9	19	12	19	6	18	1.19067e+09	1501130000	842420000	1531600000	1198000000	1892800000	459190000	2151400000	-1050380000	1072410000	-953400000	-3.10457e+08	1.19858e+09	6.92e+08	0.448637	0.697617	0.156383			20	20	13	1	20	20	13	19
380	HIS1	P00498	ATP phosphoribosyltransferase	>sp|P00498|HIS1_YEAST ATP phosphoribosyltransferase OS=Saccharomyces cerevisiae (strain ATCC 204508 / S288c) GN=HIS1 PE=1 SV=1	P00498	32.266	0	29.141	3	2	Y	-0.10348	0.862356	0.0643133	0.930785	0.791612	1	3	2	1		3	3.30237e+07	41717000	0	34710000	64361000	47716000		35718000	-47716000	34710000	28643000	5.21233e+06	4.59375e+07	2.65221e+07	0.196528	0.862356	0.0643133			6	6	6	1	6	6	6	1
381	SCH9	P11792	Serine/threonine-protein kinase SCH9	>sp|P11792|SCH9_YEAST Serine/threonine-protein kinase SCH9 OS=Saccharomyces cerevisiae (strain ATCC 204508 / S288c) GN=SCH9 PE=1 SV=3	P11792	91.81	0	26.365	2	3	Y	-0.105092	0.332353	0.4784	0.929746	0.790727	2		1	6	5	3	59585000	7.53547e+07	56708000		62462000	71003000	91316000	63745000	-14295000	-91316000	-1283000	-3.56313e+07	4.86612e+07	2.80946e+07	1.26826	0.332353	0.4784			8	8	8	1	8	8	8	6
382	SUI3	P09064	Eukaryotic translation initiation factor 2 subunit beta	>sp|P09064|IF2B_YEAST Eukaryotic translation initiation factor 2 subunit beta OS=Saccharomyces cerevisiae (strain ATCC 204508 / S288c) GN=SUI3 PE=1 SV=2	P09064	31.574	0	11.179	2	3	Y	-0.108587	0.690172	0.161043	0.927496	0.788814		2	1	5	2	4	16304000	20669000		32608000	0	33791000	0	28216000	-33791000	32608000	-28216000	-9.79967e+06	3.68317e+07	2.12648e+07	0.460839	0.690172	0.161043			8	8	8	1	8	8	8	5
383	OLE1	P21147	Acyl-CoA desaturase 1	>sp|P21147|ACO1_YEAST Acyl-CoA desaturase 1 OS=Saccharomyces cerevisiae (strain ATCC 204508 / S288c) GN=OLE1 PE=1 SV=2	P21147	58.402	0	19.226	3	3	Y	-0.109333	0.626113	0.203348	0.927017	0.788407	3	3	1	4	1	2	48302000	6.12653e+07	51830000	32492000	60584000	88739000	0	95057000	-36909000	32492000	-34473000	-1.29633e+07	3.93843e+07	2.27385e+07	0.570104	0.626113	0.203348			6	6	6	1	6	6	6	4
384	RPN2	P32565	26S proteasome regulatory subunit RPN2	>sp|P32565|RPN2_YEAST 26S proteasome regulatory subunit RPN2 OS=Saccharomyces cerevisiae (strain ATCC 204508 / S288c) GN=RPN2 PE=1 SV=4	P32565	104.23	0	44.073	3	2	Y	-0.115768	0.832137	0.0798054	0.922891	0.784898	4	14	4	11		10	8.67587e+07	110535000	75126000	121570000	63580000	113850000		107220000	-38724000	121570000	-43640000	1.30687e+07	9.39971e+07	5.42692e+07	0.240812	0.832137	0.0798054			19	19	18	1	19	19	18	11
385	KES1	P35844	Protein KES1	>sp|P35844|KES1_YEAST Oxysterol-binding protein homolog 4 OS=Saccharomyces cerevisiae (strain ATCC 204508 / S288c) GN=KES1 PE=1 SV=1	P35844	49.491	0	15.657	2	2	Y	-0.116473	0.826128	0.0829526	0.92244	0.784514		5	1	2		4	39712500	50620500		49120000	30305000	48097000		53144000	-48097000	49120000	-22839000	-7272000	5.04434e+07	2.91235e+07	0.249695	0.826128	0.0829526			6	6	6	1	6	6	6	2
386	RPS11B;RPS11A	P0CX48;P0CX47	40S ribosomal protein S11-B;40S ribosomal protein S11-A	>sp|P0CX48|RS11B_YEAST 40S ribosomal protein S11-B OS=Saccharomyces cerevisiae (strain ATCC 204508 / S288c) GN=RPS11B PE=1 SV=1;>sp|P0CX47|RS11A_YEAST 40S ribosomal protein S11-A OS=Saccharomyces cerevisiae (strain ATCC 204508 / S288c) GN=RPS11A PE=1 SV=1	P0CX48;P0CX47	17.749	0	24.807	3	3	Y	-0.116905	0.0904087	1.04379	0.922164	0.784279	8	4	5	8	5	6	2.03413e+08	2.59363e+08	326210000	100170000	183860000	347380000	164990000	265720000	-21170000	-64820000	-81860000	-55950000	3.13022e+07	1.80723e+07	3.09589	0.0904087	1.04379			9;9	9;9	9;9	2	9	9	9	8
387	RET2	P43621	Coatomer subunit delta	>sp|P43621|COPD_YEAST Coatomer subunit delta OS=Saccharomyces cerevisiae (strain ATCC 204508 / S288c) GN=RET2 PE=1 SV=3	P43621	60.627	0	10.784	3	2	Y	-0.125543	0.693283	0.15909	0.916659	0.779598	4	4	5	3		4	5.41173e+07	69417000	72749000	40426000	49177000	71649000		67185000	1100000	40426000	-18008000	7.83933e+06	2.97942e+07	1.72017e+07	0.45573	0.693283	0.15909			6	6	6	1	6	6	6	3
388	BGL2	P15703	Glucan 1,3-beta-glucosidase	>sp|P15703|BGL2_YEAST Glucan 1,3-beta-glucosidase OS=Saccharomyces cerevisiae (strain ATCC 204508 / S288c) GN=BGL2 PE=1 SV=1	P15703	34.118	0	14.507	3	3	Y	-0.12715	0.191769	0.717222	0.915638	0.77873	3	4	3	4	1	3	43667000	5.60747e+07	46603000	42104000	42294000	51826000	48946000	67452000	-5223000	-6842000	-25158000	-1.24077e+07	1.10717e+07	6.39228e+06	1.94104	0.191769	0.717222			6	6	6	1	6	6	6	4
389	IDH1	P28834	Isocitrate dehydrogenase [NAD] subunit 1, mitochondrial	>sp|P28834|IDH1_YEAST Isocitrate dehydrogenase [NAD] subunit 1, mitochondrial OS=Saccharomyces cerevisiae (strain ATCC 204508 / S288c) GN=IDH1 PE=1 SV=2	P28834	39.324	0	25.489	3	2	Y	-0.129396	0.800826	0.0964619	0.914214	0.777518	2	6	4	7		8	7.08397e+07	91110000	52293000	76585000	83641000	95151000		87069000	-42858000	76585000	-3428000	1.00997e+07	6.08597e+07	3.51374e+07	0.287434	0.800826	0.0964619			9	9	9	1	9	9	9	7
390	ARO4	P32449	Phospho-2-dehydro-3-deoxyheptonate aldolase, tyrosine-inhibited	>sp|P32449|AROG_YEAST Phospho-2-dehydro-3-deoxyheptonate aldolase, tyrosine-inhibited OS=Saccharomyces cerevisiae (strain ATCC 204508 / S288c) GN=ARO4 PE=1 SV=2	P32449	39.749	0	71.508	3	2	Y	-0.130053	0.827315	0.0823289	0.913798	0.777164	7	9	8	9		10	1.99183e+08	256295000	118650000	254790000	224110000	229520000		283070000	-110870000	254790000	-58960000	28320000	1.97839e+08	1.14222e+08	0.247938	0.827315	0.0823289			11	11	9	1	11	11	9	9
391	CDC28	P00546	Cyclin-dependent kinase 1	>sp|P00546|CDK1_YEAST Cyclin-dependent kinase 1 OS=Saccharomyces cerevisiae (strain ATCC 204508 / S288c) GN=CDC28 PE=1 SV=1	P00546	34.061	0	4.1503	3	3	Y	-0.133353	0.42265	0.374019	0.91171	0.775389	4	1	2	3	1	3	6299000	8.12367e+06	18897000	0	0	24371000	0	0	-5474000	0	0	-1.82467e+06	3.16042e+06	1.82467e+06	1	0.42265	0.374019			6	4	4	1	6	4	4	1
392	PPH22	P23595	Serine/threonine-protein phosphatase PP2A-2 catalytic subunit	>sp|P23595|PP2A2_YEAST Serine/threonine-protein phosphatase PP2A-2 catalytic subunit OS=Saccharomyces cerevisiae (strain ATCC 204508 / S288c) GN=PPH22 PE=1 SV=1	P23595	43.046	0	17.231	2	2	Y	-0.136912	0.771549	0.112636	0.909464	0.773478	6	2		2		5	50339500	65082000	70527000	30152000		62496000		67668000	8031000	30152000	-67668000	-9.82833e+06	5.12972e+07	2.96165e+07	0.331854	0.771549	0.112636			7	7	3	1	7	7	3	2
393	NUG1	P40010	Nuclear GTP-binding protein NUG1	>sp|P40010|NUG1_YEAST Nuclear GTP-binding protein NUG1 OS=Saccharomyces cerevisiae (strain ATCC 204508 / S288c) GN=NUG1 PE=1 SV=1	P40010	57.708	0	28.233	3	3	Y	-0.144475	0.473675	0.32452	0.904708	0.769434	3	7	4	7	1	4	28180000	3.66243e+07	29389000	25497000	29654000	51268000	15233000	43372000	-21879000	10264000	-13718000	-8.44433e+06	1.67078e+07	9.64627e+06	0.875398	0.473675	0.32452			9	9	9	1	9	9	9	7
394	ERG5	P54781	Cytochrome P450 61	>sp|P54781|ERG5_YEAST Cytochrome P450 61 OS=Saccharomyces cerevisiae (strain ATCC 204508 / S288c) GN=ERG5 PE=1 SV=1	P54781	61.334	0	5.0042	2	2	Y	-0.14807	0.800955	0.096392	0.902457	0.767519		1	1	1		2	17261500	22490000		20458000	14065000	18893000		26087000	-18893000	20458000	-12022000	-3.48567e+06	2.10185e+07	1.2135e+07	0.28724	0.800955	0.096392			2	2	2	1	2	2	2	1
395	MET12	P46151	Methylenetetrahydrofolate reductase 1	>sp|P46151|MTHR1_YEAST Methylenetetrahydrofolate reductase 1 OS=Saccharomyces cerevisiae (strain ATCC 204508 / S288c) GN=MET12 PE=1 SV=2	P46151	73.941	0	6.9292	3	2	Y	-0.14815	0.534809	0.271801	0.902407	0.767476	1	2	1	4		3	1.61627e+07	21059500	19337000	0	29151000	20746000		21373000	-1409000	0	7778000	2123000	4.94779e+06	2.85661e+06	0.74319	0.534809	0.271801			5	5	5	1	5	5	5	4
396	THR4	P16120	Threonine synthase	>sp|P16120|THRC_YEAST Threonine synthase OS=Saccharomyces cerevisiae (strain ATCC 204508 / S288c) GN=THR4 PE=1 SV=1	P16120	57.474	0	172.69	3	3	Y	-0.149663	0.661339	0.179576	0.901461	0.766672	10	24	10	18	4	22	413300000	5.39083e+08	240780000	521500000	477620000	582660000	154310000	880280000	-341880000	367190000	-402660000	-1.25783e+08	4.28008e+08	2.4711e+08	0.509017	0.661339	0.179576			27	27	27	1	27	27	27	18
397	CKA1	P15790	Casein kinase II subunit alpha	>sp|P15790|CSK21_YEAST Casein kinase II subunit alpha OS=Saccharomyces cerevisiae (strain ATCC 204508 / S288c) GN=CKA1 PE=1 SV=1	P15790	44.667	0	6.8456	2	2	Y	-0.159577	0.793062	0.100693	0.895287	0.761422	3	1		2		3	18724500	24591500	17539000	19910000		24016000		25167000	-6477000	19910000	-25167000	-3.91133e+06	2.26478e+07	1.30757e+07	0.29913	0.793062	0.100693			6	6	6	1	6	6	6	2
398	VMA6	P32366	V-type proton ATPase subunit d	>sp|P32366|VA0D_YEAST V-type proton ATPase subunit d OS=Saccharomyces cerevisiae (strain ATCC 204508 / S288c) GN=VMA6 PE=1 SV=2	P32366	39.79	0	19.939	3	3	Y	-0.172258	0.406804	0.390615	0.887453	0.754758	2	3	1	2	3	3	58847000	77968000	73305000	78239000	24997000	78508000	74911000	80485000	-5203000	3328000	-55488000	-19121000	3.17823e+07	1.83495e+07	1.04204	0.406804	0.390615			5	5	5	1	5	5	5	2
399	RPC40	P07703	DNA-directed RNA polymerases I and III subunit RPAC1	>sp|P07703|RPAC1_YEAST DNA-directed RNA polymerases I and III subunit RPAC1 OS=Saccharomyces cerevisiae (strain ATCC 204508 / S288c) GN=RPC40 PE=1 SV=1	P07703	37.686	0	19.765	3	2	Y	-0.173486	0.785654	0.104769	0.886698	0.754116	3	6	6	6		7	5.08093e+07	67376000	55250000	43211000	53967000	61951000		72801000	-6701000	43211000	-18834000	5892000	3.28836e+07	1.89854e+07	0.310344	0.785654	0.104769			10	10	10	1	10	10	10	6
400	HEF3	P53978	Elongation factor 3B	>sp|P53978|EF3B_YEAST Elongation factor 3B OS=Saccharomyces cerevisiae (strain ATCC 204508 / S288c) GN=HEF3 PE=1 SV=2	P53978	115.87	0	5.6292	3	3	Y	-0.178835	0.682948	0.165612	0.883416	0.751325	9	13	8	12	8	11	1.88973e+07	25152000	0	30398000	26294000	32714000	23532000	19210000	-32714000	6866000	7084000	-6.25467e+06	2.29147e+07	1.32298e+07	0.47277	0.682948	0.165612			15	2	2	1	15	2	2	2
401	RPL16A	P26784	60S ribosomal protein L16-A	>sp|P26784|RL16A_YEAST 60S ribosomal protein L16-A OS=Saccharomyces cerevisiae (strain ATCC 204508 / S288c) GN=RPL16A PE=1 SV=3	P26784	22.201	0	9.9937	2	3	Y	-0.181382	0.270391	0.568007	0.881858	0.75	3		1	5	2	1	No LFQ Int	3.09523e+07	0		0	69752000	23105000	0	-69752000	-23105000	0	-3.09523e+07	3.5532e+07	2.05144e+07	1.50881	0.270391	0.568007			6	3	3	1	6	3	3	2
402	DBP3	P20447	ATP-dependent RNA helicase DBP3	>sp|P20447|DBP3_YEAST ATP-dependent RNA helicase DBP3 OS=Saccharomyces cerevisiae (strain ATCC 204508 / S288c) GN=DBP3 PE=1 SV=2	P20447	58.826	0	8.5056	2	2	Y	-0.181382	0.42265	0.374019	0.881858	0.75		2	1	3	1		No LFQ Int	16985000		0	0	33970000	0		-33970000	0	0	-1.13233e+07	1.96126e+07	1.13233e+07	1	0.42265	0.374019			6	6	6	1	6	6	6	3
403	GCN3	P14741	Translation initiation factor eIF-2B subunit alpha	>sp|P14741|EI2BA_YEAST Translation initiation factor eIF-2B subunit alpha OS=Saccharomyces cerevisiae (strain ATCC 204508 / S288c) GN=GCN3 PE=1 SV=1	P14741	34.025	0	11.079	3	3	Y	-0.182906	0.496217	0.304329	0.880927	0.749208	1	2	1	2	2	2	3.61013e+07	48186000	43600000	18112000	46592000	48903000	58277000	37378000	-5303000	-40165000	9214000	-1.20847e+07	2.53784e+07	1.46522e+07	0.824766	0.496217	0.304329			3	3	3	1	3	3	3	2
404	SER33	P40510	D-3-phosphoglycerate dehydrogenase 2	>sp|P40510|SER33_YEAST D-3-phosphoglycerate dehydrogenase 2 OS=Saccharomyces cerevisiae (strain ATCC 204508 / S288c) GN=SER33 PE=1 SV=1	P40510	51.188	0	13.475	3	2	Y	-0.188881	0.852063	0.0695281	0.877286	0.746111	4	9	5	1		2	9.84643e+06	13197000	6534300	10703000	12302000	12258000		14136000	-5723700	10703000	-1834000	1.04843e+06	8.58431e+06	4.95616e+06	0.211542	0.852063	0.0695281			9	2	2	1	9	2	2	1
405	YNR021W	P53723	UPF0674 endoplasmic reticulum membrane protein YNR021W	>sp|P53723|YN8B_YEAST UPF0674 endoplasmic reticulum membrane protein YNR021W OS=Saccharomyces cerevisiae (strain ATCC 204508 / S288c) GN=YNR021W PE=1 SV=3	P53723	47.093	0	15.464	3	3	Y	-0.189338	0.459567	0.337651	0.877008	0.745875	1	5	1	4	2	3	17332900	2.32383e+07	9639700	28806000	13553000	27251000	23957000	18507000	-17611300	4849000	-4954000	-5.90543e+06	1.12603e+07	6.50116e+06	0.908366	0.459567	0.337651			6	6	6	1	6	6	6	4
406	PRS3	P38689	Ribose-phosphate pyrophosphokinase 3	>sp|P38689|KPR3_YEAST Ribose-phosphate pyrophosphokinase 3 OS=Saccharomyces cerevisiae (strain ATCC 204508 / S288c) GN=PRS3 PE=1 SV=1	P38689	35.123	0	11.307	3	3	Y	-0.191993	0.503604	0.297911	0.875395	0.744504	2	3	2	2	1	4	2.81867e+07	3.78597e+07	28033000	22550000	33977000	27736000	56041000	29802000	297000	-33491000	4175000	-9673000	2.07179e+07	1.19615e+07	0.808678	0.503604	0.297911			6	6	6	1	6	6	6	2
407	RPL8B	P29453	60S ribosomal protein L8-B	>sp|P29453|RL8B_YEAST 60S ribosomal protein L8-B OS=Saccharomyces cerevisiae (strain ATCC 204508 / S288c) GN=RPL8B PE=1 SV=3	P29453	28.111	0	187.06	3	3	Y	-0.193683	0.568594	0.245198	0.874371	0.743633	19	21	21	25	10	25	1.89527e+09	2548660000	1579500000	1676800000	2429500000	3686500000	500780000	3458700000	-2107000000	1176020000	-1029200000	-6.53393e+08	1.67346e+09	9.66174e+08	0.676269	0.568594	0.245198			27	27	5	1	27	27	5	25
408	ERG13	P54839	Hydroxymethylglutaryl-CoA synthase	>sp|P54839|HMCS_YEAST Hydroxymethylglutaryl-CoA synthase OS=Saccharomyces cerevisiae (strain ATCC 204508 / S288c) GN=ERG13 PE=1 SV=1	P54839	55.013	0	44.583	3	3	Y	-0.196892	0.714102	0.14624	0.872428	0.74198	5	10	9	10	3	13	2.23647e+08	3.01419e+08	228060000	299460000	143420000	362800000	33326000	508130000	-134740000	266134000	-364710000	-77772000	3.19257e+08	1.84323e+08	0.421933	0.714102	0.14624			15	15	15	1	15	15	15	10
409	EFR3	Q03653	Protein EFR3	>sp|Q03653|EFR3_YEAST Protein EFR3 OS=Saccharomyces cerevisiae (strain ATCC 204508 / S288c) GN=EFR3 PE=1 SV=1	Q03653	89.19	0.010059	1.6054	2	2	Y	-0.197485	0.754395	0.122401	0.872069	0.741675	1	1		1		1	5235300	7058750	6434000	4036600		6555400		7562100	-121400	4036600	-7562100	-1.21563e+06	5.87626e+06	3.39266e+06	0.358313	0.754395	0.122401			1	1	1	1	1	1	1	1
410	RPL25	P04456	60S ribosomal protein L25	>sp|P04456|RL25_YEAST 60S ribosomal protein L25 OS=Saccharomyces cerevisiae (strain ATCC 204508 / S288c) GN=RPL25 PE=1 SV=4	P04456	15.757	0	12.89	3	2	Y	-0.197932	0.783049	0.106211	0.871799	0.741445	1	1	2	4		3	27518000	37114000	36026000	20089000	26439000	44923000		29305000	-8897000	20089000	-2866000	2.77533e+06	1.52943e+07	8.83017e+06	0.314301	0.783049	0.106211			4	4	4	1	4	4	4	4
411	TDH2	P00358	Glyceraldehyde-3-phosphate dehydrogenase 2	>sp|P00358|G3P2_YEAST Glyceraldehyde-3-phosphate dehydrogenase 2 OS=Saccharomyces cerevisiae (strain ATCC 204508 / S288c) GN=TDH2 PE=1 SV=3	P00358	35.846	0	237.29	3	3	Y	-0.209782	0.609448	0.215064	0.864668	0.73538	22	28	23	25	15	30	778780000	1.05902e+09	515450000	790090000	1030800000	1309100000	137750000	1730200000	-793650000	652340000	-699400000	-2.80237e+08	8.09009e+08	4.67081e+08	0.599974	0.609448	0.215064			32	10	9	1	32	10	9	6
412	RPL2B;RPL2A	P0CX46;P0CX45	60S ribosomal protein L2-B;60S ribosomal protein L2-A	>sp|P0CX46|RL2B_YEAST 60S ribosomal protein L2-B OS=Saccharomyces cerevisiae (strain ATCC 204508 / S288c) GN=RPL2B PE=1 SV=1;>sp|P0CX45|RL2A_YEAST 60S ribosomal protein L2-A OS=Saccharomyces cerevisiae (strain ATCC 204508 / S288c) GN=RPL2A PE=1 SV=1	P0CX46;P0CX45	27.408	0	225.57	3	3	Y	-0.211735	0.557373	0.253854	0.863498	0.734386	12	12	15	16	3	14	1376070000	1873770000	1138800000	887910000	2101500000	2932500000	222610000	2466200000	-1793700000	665300000	-364700000	-497700000	1.23488e+09	7.1296e+08	0.698075	0.557373	0.253854			17;17	17;17	17;17	2	17	17	17	16
413	PFK1	P16861	ATP-dependent 6-phosphofructokinase subunit alpha	>sp|P16861|PFKA1_YEAST ATP-dependent 6-phosphofructokinase subunit alpha OS=Saccharomyces cerevisiae (strain ATCC 204508 / S288c) GN=PFK1 PE=1 SV=1	P16861	107.97	0	323.31	3	3	Y	-0.211785	0.00675242	2.17054	0.863468	0.73436	26	34	24	33	18	33	9.06837e+08	1.23487e+09	901120000	928950000	890440000	1184000000	1305500000	1215100000	-282880000	-376550000	-324660000	-328030000	4.69258e+07	2.70926e+07	12.1077	0.00675242	2.17054			44	44	43	1	44	44	43	33
414	ARP2	P32381	Actin-related protein 2	>sp|P32381|ARP2_YEAST Actin-related protein 2 OS=Saccharomyces cerevisiae (strain ATCC 204508 / S288c) GN=ARP2 PE=1 SV=1	P32381	44.073	0	13.751	3	2	Y	-0.224832	0.826223	0.0829029	0.855694	0.727749	3	1	3	4		3	24190000	33239500	46204000	0	26366000	29177000		37302000	17027000	0	-10936000	2.03033e+06	1.40916e+07	8.13581e+06	0.249555	0.826223	0.0829029			5	5	5	1	5	5	5	4
415	SUP35	P05453	Eukaryotic peptide chain release factor GTP-binding subunit	>sp|P05453|ERF3_YEAST Eukaryotic peptide chain release factor GTP-binding subunit OS=Saccharomyces cerevisiae (strain ATCC 204508 / S288c) GN=SUP35 PE=1 SV=1	P05453	76.55	0	23.432	3	3	Y	-0.235073	0.533384	0.27296	0.849642	0.722601	2	2	3	5	1	5	34424000	47639000	32077000	20362000	50833000	71858000	0	71059000	-39781000	20362000	-20226000	-13215000	3.06783e+07	1.77121e+07	0.746098	0.533384	0.27296			10	10	10	1	10	10	10	5
416	RPL16B	P26785	60S ribosomal protein L16-B	>sp|P26785|RL16B_YEAST 60S ribosomal protein L16-B OS=Saccharomyces cerevisiae (strain ATCC 204508 / S288c) GN=RPL16B PE=1 SV=3	P26785	22.249	0	36.238	3	3	Y	-0.244043	0.224847	0.648114	0.844376	0.718122	6	1	1	7	3	3	1.02241e+08	1.42372e+08	238190000	7309300	61223000	308630000	62549000	55938000	-70440000	-55239700	5285000	-4.01316e+07	4.00595e+07	2.31283e+07	1.73517	0.224847	0.648114			7	7	4	1	7	7	4	7
417	RPA135	P22138	DNA-directed RNA polymerase I subunit RPA135	>sp|P22138|RPA2_YEAST DNA-directed RNA polymerase I subunit RPA135 OS=Saccharomyces cerevisiae (strain ATCC 204508 / S288c) GN=RPA135 PE=1 SV=1	P22138	135.74	0	75.364	3	3	Y	-0.246511	0.329267	0.482451	0.842933	0.716895	4	8	3	5	5	11	64554000	9.00467e+07	83858000	59812000	49992000	74726000	85504000	109910000	9132000	-25692000	-59918000	-2.54927e+07	3.45254e+07	1.99333e+07	1.2789	0.329267	0.482451			13	13	13	1	13	13	13	5
418	GND1	P38720	6-phosphogluconate dehydrogenase, decarboxylating 1	>sp|P38720|6PGD1_YEAST 6-phosphogluconate dehydrogenase, decarboxylating 1 OS=Saccharomyces cerevisiae (strain ATCC 204508 / S288c) GN=GND1 PE=1 SV=1	P38720;P53319	53.543	0	155.7	3	3	Y	-0.248017	0.14727	0.831885	0.842053	0.716147	10	20	15	23	14	24	6.61467e+08	9.23647e+08	507920000	770990000	705490000	981090000	854860000	934990000	-473170000	-83870000	-229500000	-262180000	1.96697e+08	1.13563e+08	2.30868	0.14727	0.831885			29;7	29;7	29;7	2	29	29	29	23
419	GCN20	P43535	Protein GCN20	>sp|P43535|GCN20_YEAST Protein GCN20 OS=Saccharomyces cerevisiae (strain ATCC 204508 / S288c) GN=GCN20 PE=1 SV=1	P43535	85.026	0	15.797	3	2	Y	-0.248268	0.873456	0.0587588	0.841906	0.716022	1	6	2	3		4	2.53687e+07	35430000	32627000	21123000	22356000	41134000		29726000	-8507000	21123000	-7370000	1.74867e+06	1.67883e+07	9.69273e+06	0.18041	0.873456	0.0587588			9	9	9	1	9	9	9	3
420	RRP12	Q12754	Ribosomal RNA-processing protein 12	>sp|Q12754|RRP12_YEAST Ribosomal RNA-processing protein 12 OS=Saccharomyces cerevisiae (strain ATCC 204508 / S288c) GN=RRP12 PE=1 SV=1	Q12754	137.51	0	13.242	3	2	Y	-0.253296	0.897693	0.0468723	0.838978	0.713531	3	4	1	1		2	2.07167e+07	29034000	18871000	20068000	23211000	27141000		30927000	-8270000	20068000	-7716000	1.36067e+06	1.62034e+07	9.35503e+06	0.145448	0.897693	0.0468723			6	6	6	1	6	6	6	1
421	COP1	P53622	Coatomer subunit alpha	>sp|P53622|COPA_YEAST Coatomer subunit alpha OS=Saccharomyces cerevisiae (strain ATCC 204508 / S288c) GN=COP1 PE=1 SV=2	P53622	135.61	0	107.3	3	3	Y	-0.255089	0.0248909	1.60396	0.837935	0.712645	8	13	8	14	8	12	178280000	2.50167e+08	184570000	170600000	179670000	278800000	236450000	235250000	-94230000	-65850000	-55580000	-7.18867e+07	2.00197e+07	1.15584e+07	6.21946	0.0248909	1.60396			27	27	27	1	27	27	27	14
422	PSE1	P32337	Importin subunit beta-3	>sp|P32337|IMB3_YEAST Importin subunit beta-3 OS=Saccharomyces cerevisiae (strain ATCC 204508 / S288c) GN=PSE1 PE=1 SV=2	P32337	121.03	0	25.44	3	2	Y	-0.255656	0.951954	0.0213842	0.837606	0.712365	1	2	2	3		1	10704000	15026000	0	17084000	15028000	17711000		12341000	-17711000	17084000	2687000	686667	1.74835e+07	1.00941e+07	0.0680264	0.951954	0.0213842			5	5	5	1	5	5	5	3
423	RPS3	P05750	40S ribosomal protein S3	>sp|P05750|RS3_YEAST 40S ribosomal protein S3 OS=Saccharomyces cerevisiae (strain ATCC 204508 / S288c) GN=RPS3 PE=1 SV=5	P05750	26.502	0	256.62	3	3	Y	-0.255683	0.490197	0.309629	0.837591	0.712352	15	21	21	24	9	23	1727800000	2.42549e+09	1365500000	1574100000	2243800000	3403100000	745860000	3127500000	-2037600000	828240000	-883700000	-6.97687e+08	1.44195e+09	8.32508e+08	0.838054	0.490197	0.309629			24	24	24	1	24	24	24	24
424	SCJ1	P25303	DnaJ-related protein SCJ1	>sp|P25303|SCJ1_YEAST DnaJ-related protein SCJ1 OS=Saccharomyces cerevisiae (strain ATCC 204508 / S288c) GN=SCJ1 PE=1 SV=2	P25303	41.543	0	3.9615	3	2	Y	-0.264568	0.8878	0.051685	0.832448	0.707978	2	1	1	1		1	5.32467e+06	7520950	4690700	4197100	7086200	6151600		8890300	-1460900	4197100	-1804100	310700	3.37009e+06	1.94572e+06	0.159683	0.8878	0.051685			2	2	2	1	2	2	2	1
425	ZRC1	P20107	Zinc/cadmium resistance protein	>sp|P20107|ZRC1_YEAST Zinc/cadmium resistance protein OS=Saccharomyces cerevisiae (strain ATCC 204508 / S288c) GN=ZRC1 PE=1 SV=2	P20107	48.344	0	22.224	3	3	Y	-0.265464	0.474443	0.323816	0.831931	0.707539	2	2	2	2	1	2	31335000	4.42873e+07	44816000	20476000	28713000	37254000	62227000	33381000	7562000	-41751000	-4668000	-1.29523e+07	2.56791e+07	1.48258e+07	0.873633	0.474443	0.323816			2	2	2	1	2	2	2	2
426	STO1	P34160	Nuclear cap-binding protein complex subunit 1	>sp|P34160|NCBP1_YEAST Nuclear cap-binding protein complex subunit 1 OS=Saccharomyces cerevisiae (strain ATCC 204508 / S288c) GN=STO1 PE=1 SV=2	P34160	100.02	0	2.995	3	2	Y	-0.2699	0.956057	0.0195163	0.829377	0.705366	1	2	2	1		1	5.97047e+06	8464350	0	8484800	9426600	9520300		7408400	-9520300	8484800	2018200	327567	9.12083e+06	5.26592e+06	0.0622051	0.956057	0.0195163			3	3	3	1	3	3	3	1
427	OYE2	Q03558	NADPH dehydrogenase 2	>sp|Q03558|OYE2_YEAST NADPH dehydrogenase 2 OS=Saccharomyces cerevisiae (strain ATCC 204508 / S288c) GN=OYE2 PE=1 SV=3	Q03558;P41816	45.01	0	143.58	3	3	Y	-0.270544	0.59421	0.22606	0.829007	0.705051	7	16	12	15	5	17	3.78483e+08	5.36817e+08	214090000	540480000	380880000	552100000	200870000	857480000	-338010000	339610000	-476600000	-1.58333e+08	4.36764e+08	2.52166e+08	0.627894	0.59421	0.22606			19;2	19;2	19;2	2	19	19	19	15
428	UBP15	P50101	Ubiquitin carboxyl-terminal hydrolase 15	>sp|P50101|UBP15_YEAST Ubiquitin carboxyl-terminal hydrolase 15 OS=Saccharomyces cerevisiae (strain ATCC 204508 / S288c) GN=UBP15 PE=1 SV=1	P50101	143.56	0.00092336	2.149	2	2	Y	-0.27281	0.713551	0.146575	0.827706	0.703945		1	2	1		1	8869000	12599000		8061600	9676400	12268000		12930000	-12268000	8061600	-3253600	-2.48667e+06	1.01865e+07	5.88116e+06	0.422819	0.713551	0.146575			2	2	2	1	2	2	2	1
429	NOC2	P39744	Nucleolar complex protein 2	>sp|P39744|NOC2_YEAST Nucleolar complex protein 2 OS=Saccharomyces cerevisiae (strain ATCC 204508 / S288c) GN=NOC2 PE=1 SV=2	P39744	81.6	0.0044603	1.9146	2	2	Y	-0.274132	0.828239	0.0818446	0.826947	0.7033	1	1		1		1	6171000	8774350	0	12342000		8787300		8761400	-8787300	12342000	-8761400	-1.73557e+06	1.21915e+07	7.03879e+06	0.246572	0.828239	0.0818446			1	1	1	1	1	1	1	1
430	RPS9B;RPS9A	P05755;O13516	40S ribosomal protein S9-B;40S ribosomal protein S9-A	>sp|P05755|RS9B_YEAST 40S ribosomal protein S9-B OS=Saccharomyces cerevisiae (strain ATCC 204508 / S288c) GN=RPS9B PE=1 SV=4;>sp|O13516|RS9A_YEAST 40S ribosomal protein S9-A OS=Saccharomyces cerevisiae (strain ATCC 204508 / S288c) GN=RPS9A PE=1 SV=3	P05755;O13516	22.298	0	28.985	3	3	Y	-0.274135	0.423094	0.373564	0.826946	0.703299	5	2	3	6	2	2	5.14787e+07	73196000	99110000	14341000	40985000	101210000	79476000	38902000	-2100000	-65135000	2083000	-2.17173e+07	3.76589e+07	2.17424e+07	0.998848	0.423094	0.373564			10;8	10;8	10;8	2	10	10	10	6
431	SFB3	P38810	SED5-binding protein 3	>sp|P38810|SFB3_YEAST SED5-binding protein 3 OS=Saccharomyces cerevisiae (strain ATCC 204508 / S288c) GN=SFB3 PE=1 SV=1	P38810	103.95	0	8.5786	3	2	Y	-0.27963	0.941391	0.0262298	0.823803	0.700625	2	2	1	2		3	1.62097e+07	23136000	14166000	19689000	14774000	23623000		22649000	-9457000	19689000	-7875000	785667	1.63899e+07	9.46269e+06	0.0830278	0.941391	0.0262298			4	4	4	1	4	4	4	2
432	PMD1	P32634	Negative regulator of sporulation PMD1	>sp|P32634|PMD1_YEAST Negative regulator of sporulation PMD1 OS=Saccharomyces cerevisiae (strain ATCC 204508 / S288c) GN=PMD1 PE=1 SV=1	P32634	195.38	0	12.535	2	3	Y	-0.280001	0.294309	0.531196	0.823591	0.700445	3	1		3	2	5	32891500	46958000	28174000	37609000		38092000	42338000	60444000	-9918000	-4729000	-60444000	-2.50303e+07	3.07787e+07	1.77701e+07	1.40857	0.294309	0.531196			7	7	7	1	7	7	7	3
433	STT3	P39007	Dolichyl-diphosphooligosaccharide--protein glycosyltransferase subunit STT3	>sp|P39007|STT3_YEAST Dolichyl-diphosphooligosaccharide--protein glycosyltransferase subunit STT3 OS=Saccharomyces cerevisiae (strain ATCC 204508 / S288c) GN=STT3 PE=1 SV=2	P39007	81.528	0	4.3082	2	3	Y	-0.280369	0.168139	0.774333	0.823381	0.700266	3	3		1	1	1	14281000	2.03937e+07	13242000	15320000		16536000	23995000	20650000	-3294000	-8675000	-20650000	-10873000	8.88432e+06	5.12936e+06	2.11976	0.168139	0.774333			3	3	3	1	3	3	3	1
434	TY2B-C;TY2B-GR2;TY2B-F;TY2B-B;TY2B-OR2;TY2B-OR1;TY2B-DR2;TY2B-LR1;TY2B-DR1;TY2B-DR3	P25384;P0CX64;P0CX63;Q12491;Q12501;Q12113;Q03494;P0C2J3;Q12472;Q07791	Transposon Ty2-C Gag-Pol polyprotein;Capsid protein;Ty2 protease;Integrase;Reverse transcriptase/ribonuclease H;Transposon Ty2-GR2 Gag-Pol polyprotein;Capsid protein;Ty2 protease;Integrase;Reverse transcriptase/ribonuclease H;Transposon Ty2-F Gag-Pol polyprotein;Capsid protein;Ty2 protease;Integrase;Reverse transcriptase/ribonuclease H;Transposon Ty2-B Gag-Pol polyprotein;Capsid protein;Ty2 prote…	>sp|P25384|YC21B_YEAST Transposon Ty2-C Gag-Pol polyprotein OS=Saccharomyces cerevisiae (strain ATCC 204508 / S288c) GN=TY2B-C PE=3 SV=2;>sp|P0CX64|YG22B_YEAST Transposon Ty2-GR2 Gag-Pol polyprotein OS=Saccharomyces cerevisiae (strain ATCC 204508 / S288c)	P25384;P0CX64;P0CX63;Q12491;Q12501;Q12113;Q03494;P0C2J3;Q12472;Q07791;Q99303;Q12439;Q12392;Q12293;Q12260;Q03483;P25383;P0CX62;P0CX61;P0C2J4	202.09	0	4.4457	3	3	Y	-0.280918	0.42265	0.374019	0.823067	0.7	5	7	2	9	4	7	No LFQ Int	9.61033e+06	0	0	0	28831000	0	0	-28831000	0	0	-9.61033e+06	1.66456e+07	9.61033e+06	1	0.42265	0.374019			12;12;12;11;11;11;11;11;10;10;3;3;3;3;3;3;3;3;3;3	3;3;3;3;3;3;3;3;3;3;3;3;3;3;3;3;3;3;3;3	3;3;3;3;3;3;3;3;3;3;3;3;3;3;3;3;3;3;3;3	20	12	3	3	2
435	MCM6	P53091	DNA replication licensing factor MCM6	>sp|P53091|MCM6_YEAST DNA replication licensing factor MCM6 OS=Saccharomyces cerevisiae (strain ATCC 204508 / S288c) GN=MCM6 PE=1 SV=2	P53091	112.98	0	2.9273	2	2	Y	-0.283862	0.68646	0.163385	0.821389	0.698573	1	1		2		1	5021900	7188800	6691800	3352000		7150000		7227600	-458200	3352000	-7227600	-1444600	5.35833e+06	3.09363e+06	0.466959	0.68646	0.163385			2	2	2	1	2	2	2	2
436	KTR1	P27810	Alpha-1,2 mannosyltransferase KTR1	>sp|P27810|KTR1_YEAST Alpha-1,2 mannosyltransferase KTR1 OS=Saccharomyces cerevisiae (strain ATCC 204508 / S288c) GN=KTR1 PE=1 SV=1	P27810	46.022	0	3.7994	2	3	Y	-0.285477	0.50009	0.300951	0.82047	0.697791		1	2	2	1	1	8292550	11884000		8712800	7872300	17291000	0	18361000	-17291000	8712800	-10488700	-6.35563e+06	1.34856e+07	7.78591e+06	0.8163	0.50009	0.300951			4	4	4	1	4	4	4	2
437	HMG1	P12683	3-hydroxy-3-methylglutaryl-coenzyme A reductase 1	>sp|P12683|HMDH1_YEAST 3-hydroxy-3-methylglutaryl-coenzyme A reductase 1 OS=Saccharomyces cerevisiae (strain ATCC 204508 / S288c) GN=HMG1 PE=1 SV=1	P12683	115.62	0	15.213	3	3	Y	-0.288015	0.191386	0.71809	0.819028	0.696565	2	2	3	4	1	4	36275000	52077000	41796000	24645000	42384000	67694000	24361000	64176000	-25898000	284000	-21792000	-15802000	1.40813e+07	8.12987e+06	1.9437	0.191386	0.71809			4	4	3	1	4	4	3	4
438	CCT3	P39077	T-complex protein 1 subunit gamma	>sp|P39077|TCPG_YEAST T-complex protein 1 subunit gamma OS=Saccharomyces cerevisiae (strain ATCC 204508 / S288c) GN=CCT3 PE=1 SV=2	P39077	58.814	0	35.715	3	3	Y	-0.290945	0.127322	0.895098	0.817367	0.695152	6	9	7	8	3	10	1.08207e+08	155660000	122590000	97702000	104330000	192800000	107910000	166270000	-70210000	-10208000	-61940000	-4.74527e+07	3.25188e+07	1.87747e+07	2.52747	0.127322	0.895098			15	15	15	1	15	15	15	8
439	TPM1	P17536	Tropomyosin-1	>sp|P17536|TPM1_YEAST Tropomyosin-1 OS=Saccharomyces cerevisiae (strain ATCC 204508 / S288c) GN=TPM1 PE=1 SV=1	P17536	23.54	0	147.45	3	2	Y	-0.292701	0.937613	0.0279766	0.816372	0.694306	5	7	7	7		10	153820000	221545000	110620000	139260000	211580000	204230000		238860000	-93610000	139260000	-27280000	6.12333e+06	1.19975e+08	6.92675e+07	0.0884013	0.937613	0.0279766			13	13	13	1	13	13	13	7
440	SEC27	P41811	Coatomer subunit beta	>sp|P41811|COPB2_YEAST Coatomer subunit beta OS=Saccharomyces cerevisiae (strain ATCC 204508 / S288c) GN=SEC27 PE=1 SV=1	P41811	99.444	0	72.348	3	3	Y	-0.300039	0.275371	0.560081	0.81223	0.690783	9	13	4	10	7	10	163414000	2.36563e+08	225340000	165020000	99882000	267170000	173060000	269460000	-41830000	-8040000	-169578000	-7.31493e+07	8.52016e+07	4.91911e+07	1.48704	0.275371	0.560081			19	19	19	1	19	19	19	10
441	SPE3	Q12074	Spermidine synthase	>sp|Q12074|SPEE_YEAST Spermidine synthase OS=Saccharomyces cerevisiae (strain ATCC 204508 / S288c) GN=SPE3 PE=1 SV=1	Q12074	33.324	0	28.966	3	3	Y	-0.303108	0.703902	0.152488	0.810504	0.689316	1	7	3	4	1	5	53731000	7.79483e+07	13351000	101960000	45882000	104650000	16615000	112580000	-91299000	85345000	-66698000	-2.42173e+07	9.56777e+07	5.52396e+07	0.438406	0.703902	0.152488			8	8	8	1	8	8	8	4
442	RPL31B;RPL31A	P0C2H9;P0C2H8	60S ribosomal protein L31-B;60S ribosomal protein L31-A	>sp|P0C2H9|RL31B_YEAST 60S ribosomal protein L31-B OS=Saccharomyces cerevisiae (strain ATCC 204508 / S288c) GN=RPL31B PE=1 SV=1;>sp|P0C2H8|RL31A_YEAST 60S ribosomal protein L31-A OS=Saccharomyces cerevisiae (strain ATCC 204508 / S288c) GN=RPL31A PE=1 SV=1	P0C2H9;P0C2H8	12.967	0	4.3093	3	3	Y	-0.303712	0.231958	0.634591	0.810165	0.689027	1	1	1	2	1	1	17869000	2.59337e+07	30423000	12040000	11144000	32144000	29412000	16245000	-1721000	-17372000	-5101000	-8.06467e+06	8.23565e+06	4.75486e+06	1.69609	0.231958	0.634591			2;2	2;2	2;2	2	2	2	2	2
443	YDJ1	P25491	Mitochondrial protein import protein MAS5	>sp|P25491|MAS5_YEAST Mitochondrial protein import protein MAS5 OS=Saccharomyces cerevisiae (strain ATCC 204508 / S288c) GN=YDJ1 PE=1 SV=1	P25491	44.67	0	65.153	3	3	Y	-0.304874	0.263169	0.579765	0.809513	0.688472	6	13	7	9	4	16	2.45043e+08	3.55923e+08	267220000	240180000	227730000	373540000	228800000	465430000	-106320000	11380000	-237700000	-110880000	1.24603e+08	7.19393e+07	1.5413	0.263169	0.579765			19	19	19	1	19	19	19	9
444	ADE6	P38972	Phosphoribosylformylglycinamidine synthase	>sp|P38972|PUR4_YEAST Phosphoribosylformylglycinamidine synthase OS=Saccharomyces cerevisiae (strain ATCC 204508 / S288c) GN=ADE6 PE=1 SV=2	P38972	148.9	0	124.11	3	3	Y	-0.30837	0.714331	0.1461	0.807554	0.686806	5	16	7	13	1	13	1.20321e+08	1.7519e+08	54220000	219670000	87074000	287700000	21239000	216630000	-233480000	198431000	-129556000	-5.48683e+07	2.25434e+08	1.30154e+08	0.421564	0.714331	0.1461			21	21	21	1	21	21	21	13
445	SEC26	P41810	Coatomer subunit beta	>sp|P41810|COPB_YEAST Coatomer subunit beta OS=Saccharomyces cerevisiae (strain ATCC 204508 / S288c) GN=SEC26 PE=1 SV=2	P41810	109.02	0	33.743	3	3	Y	-0.308992	0.18442	0.734192	0.807206	0.68651	6	7	4	6	5	7	53321000	7.76697e+07	59932000	51192000	48839000	64481000	97835000	70693000	-4549000	-46643000	-21854000	-2.43487e+07	2.11576e+07	1.22153e+07	1.99329	0.18442	0.734192			14	14	14	1	14	14	14	6
446	RPL6A	Q02326	60S ribosomal protein L6-A	>sp|Q02326|RL6A_YEAST 60S ribosomal protein L6-A OS=Saccharomyces cerevisiae (strain ATCC 204508 / S288c) GN=RPL6A PE=1 SV=2	Q02326	19.961	0	13.988	2	3	Y	-0.310617	0.17675	0.75264	0.806297	0.685737	3		2	6	1	3	62459000	91083000	72109000		52809000	166530000	42002000	64717000	-94421000	-42002000	-11908000	-4.94437e+07	4.17568e+07	2.41083e+07	2.0509	0.17675	0.75264			7	7	2	1	7	7	2	6
447	LYS21	Q12122	Homocitrate synthase, mitochondrial	>sp|Q12122|HOSM_YEAST Homocitrate synthase, mitochondrial OS=Saccharomyces cerevisiae (strain ATCC 204508 / S288c) GN=LYS21 PE=1 SV=1	Q12122	48.594	0	59.258	3	3	Y	-0.313464	0.585508	0.232468	0.804707	0.684385	3	8	3	5	2	6	6.62257e+07	9.67667e+07	52952000	100760000	44965000	114480000	38190000	137630000	-61528000	62570000	-92665000	-30541000	8.21256e+07	4.74153e+07	0.644117	0.585508	0.232468			12	12	2	1	12	12	2	5
448	SPT5	P27692	Transcription elongation factor SPT5	>sp|P27692|SPT5_YEAST Transcription elongation factor SPT5 OS=Saccharomyces cerevisiae (strain ATCC 204508 / S288c) GN=SPT5 PE=1 SV=1	P27692	115.65	0	23.078	3	2	Y	-0.315726	0.988488	0.0050287	0.803447	0.683313	2	5	1	2		1	1.37787e+07	20164500	0	41336000	0	23945000		16384000	-23945000	41336000	-16384000	335667	3.5708e+07	2.0616e+07	0.0162818	0.988488	0.0050287			8	8	8	1	8	8	8	2
449	RPS10A;RPS10B	Q08745;P46784	40S ribosomal protein S10-A;40S ribosomal protein S10-B	>sp|Q08745|RS10A_YEAST 40S ribosomal protein S10-A OS=Saccharomyces cerevisiae (strain ATCC 204508 / S288c) GN=RPS10A PE=1 SV=1;>sp|P46784|RS10B_YEAST 40S ribosomal protein S10-B OS=Saccharomyces cerevisiae (strain ATCC 204508 / S288c) GN=RPS10B PE=1 SV=1	Q08745;P46784	12.739	0	2.7596	2	2	Y	-0.316295	0.52443	0.280313	0.80313	0.683043	1	1		2		1	16652600	24380000	25454000	7851200		34041000		14719000	-8587000	7851200	-14719000	-5151600	1.16707e+07	6.73807e+06	0.764551	0.52443	0.280313			2;2	2;2	2;2	2	2	2	2	2
450	PRT1	P06103	Eukaryotic translation initiation factor 3 subunit B	>sp|P06103|EIF3B_YEAST Eukaryotic translation initiation factor 3 subunit B OS=Saccharomyces cerevisiae (strain ATCC 204508 / S288c) GN=PRT1 PE=1 SV=1	P06103	88.129	0	27.702	3	3	Y	-0.318576	0.503534	0.297972	0.801861	0.681965	3	7	2	7	2	6	54198000	7.94733e+07	28282000	94252000	40060000	101990000	61102000	75328000	-73708000	33150000	-35268000	-2.52753e+07	5.41253e+07	3.12493e+07	0.80883	0.503534	0.297972			11	11	11	1	11	11	11	7
451	ADE13	Q05911	Adenylosuccinate lyase	>sp|Q05911|PUR8_YEAST Adenylosuccinate lyase OS=Saccharomyces cerevisiae (strain ATCC 204508 / S288c) GN=ADE13 PE=1 SV=1	Q05911	54.51	0	31.804	3	2	Y	-0.31972	0.981954	0.00790883	0.801225	0.681424	3	8	1	5		8	5.77967e+07	84817500	58139000	82865000	32386000	50595000		119040000	7544000	82865000	-86654000	1.25167e+06	8.49345e+07	4.9037e+07	0.025525	0.981954	0.00790883			13	13	13	1	13	13	13	5
452	LSB3	P43603	LAS seventeen-binding protein 3	>sp|P43603|LSB3_YEAST LAS seventeen-binding protein 3 OS=Saccharomyces cerevisiae (strain ATCC 204508 / S288c) GN=LSB3 PE=1 SV=3	P43603;P32793	49.343	0	6.1425	2	2	Y	-0.320983	0.698065	0.156104	0.800524	0.680827		3	1	2		2	8993050	13209000		9473100	8513000	11180000		15238000	-11180000	9473100	-6725000	-2.81063e+06	1.08687e+07	6.27507e+06	0.447905	0.698065	0.156104			4;1	4;1	4;1	2	4	4	4	2
453	SEC24	P40482	Protein transport protein SEC24	>sp|P40482|SEC24_YEAST Protein transport protein SEC24 OS=Saccharomyces cerevisiae (strain ATCC 204508 / S288c) GN=SEC24 PE=1 SV=1	P40482	103.63	0	49.183	3	3	Y	-0.321898	0.516829	0.286653	0.800017	0.680396	3	5	1	5	1	4	2.16457e+07	3.18133e+07	24294000	40643000	0	35637000	27681000	32122000	-11343000	12962000	-32122000	-1.01677e+07	2.2565e+07	1.30279e+07	0.780454	0.516829	0.286653			10	10	10	1	10	10	10	5
454	LYS20	P48570	Homocitrate synthase, cytosolic isozyme	>sp|P48570|HOSC_YEAST Homocitrate synthase, cytosolic isozyme OS=Saccharomyces cerevisiae (strain ATCC 204508 / S288c) GN=LYS20 PE=1 SV=1	P48570	47.098	0.010008	1.5826	3	3	Y	-0.326089	0.846358	0.0724461	0.797696	0.678422	3	7	3	5	2	7	2.15327e+06	3.17393e+06	0	6459800	0	0	0	9521800	0	6459800	-9521800	-1.02067e+06	8.03954e+06	4.64163e+06	0.219894	0.846358	0.0724461			11	1	1	1	11	1	1	0
455	SEC28	P40509	Coatomer subunit epsilon	>sp|P40509|COPE_YEAST Coatomer subunit epsilon OS=Saccharomyces cerevisiae (strain ATCC 204508 / S288c) GN=SEC28 PE=1 SV=2	P40509	33.829	0	15.823	3	2	Y	-0.326637	0.982791	0.00753884	0.797393	0.678165	1	4	2	3		2	20427000	30121000	14587000	28099000	18595000	33566000		26676000	-18979000	28099000	-8081000	346333	2.46445e+07	1.42285e+07	0.0243408	0.982791	0.00753884			5	5	5	1	5	5	5	3
456	SSP120	P39931	Protein SSP120	>sp|P39931|SS120_YEAST Protein SSP120 OS=Saccharomyces cerevisiae (strain ATCC 204508 / S288c) GN=SSP120 PE=1 SV=1	P39931	27.289	0	8.5313	2	3	Y	-0.327996	0.0403269	1.39441	0.796642	0.677526	2		2	2	1	2	49694500	73347000	49359000		50030000	99315000	23641000	97085000	-49956000	-23641000	-47055000	-4.02173e+07	1.44286e+07	8.33037e+06	4.8278	0.0403269	1.39441			3	3	3	1	3	3	3	2
457	LHP1	P33399	La protein homolog	>sp|P33399|LHP1_YEAST La protein homolog OS=Saccharomyces cerevisiae (strain ATCC 204508 / S288c) GN=LHP1 PE=1 SV=2	P33399	32.104	0	6.8342	3	2	Y	-0.330215	0.979064	0.00918912	0.795418	0.676485	1	1	2	3		3	29191000	43151000	27508000	28158000	31907000	47040000		39262000	-19532000	28158000	-7355000	423667	2.47783e+07	1.43058e+07	0.0296151	0.979064	0.00918912			3	3	3	1	3	3	3	3
458	RPS22B;RPS22A	Q3E7Y3;P0C0W1	40S ribosomal protein S22-B;40S ribosomal protein S22-A	>sp|Q3E7Y3|RS22B_YEAST 40S ribosomal protein S22-B OS=Saccharomyces cerevisiae (strain ATCC 204508 / S288c) GN=RPS22B PE=1 SV=3;>sp|P0C0W1|RS22A_YEAST 40S ribosomal protein S22-A OS=Saccharomyces cerevisiae (strain ATCC 204508 / S288c) GN=RPS22A PE=1 SV=2	Q3E7Y3;P0C0W1	14.626	0	6.6499	3	3	Y	-0.332276	0.798452	0.0977515	0.794283	0.675519	3	1	1	1	1	1	1.04609e+07	1.54857e+07	22052000	9330600	0	0	46457000	0	22052000	-37126400	0	-5024800	2.99075e+07	1.72671e+07	0.291004	0.798452	0.0977515			4;4	4;4	4;4	2	4	4	4	1
459	SRP1	Q02821	Importin subunit alpha	>sp|Q02821|IMA1_YEAST Importin subunit alpha OS=Saccharomyces cerevisiae (strain ATCC 204508 / S288c) GN=SRP1 PE=1 SV=1	Q02821	60.441	0	27.281	3	3	Y	-0.333043	0.494167	0.306127	0.79386	0.67516	2	4	3	6	1	2	3.97113e+07	5.88177e+07	31227000	45282000	42625000	92035000	26560000	57858000	-60808000	18722000	-15233000	-1.91063e+07	3.99062e+07	2.30399e+07	0.829273	0.494167	0.306127			8	8	8	1	8	8	8	6
460	TRP2	P00899	Anthranilate synthase component 1	>sp|P00899|TRPE_YEAST Anthranilate synthase component 1 OS=Saccharomyces cerevisiae (strain ATCC 204508 / S288c) GN=TRP2 PE=1 SV=4	P00899	56.767	0	15.558	3	2	Y	-0.336693	0.991833	0.00356124	0.791854	0.673454	2	4	2	4		5	32710000	48570500	17833000	56789000	23508000	53045000		44096000	-35212000	56789000	-20588000	329667	4.94389e+07	2.85436e+07	0.0115496	0.991833	0.00356124			9	9	9	1	9	9	9	4
461	NIF3	P53081	Putative GTP cyclohydrolase 1 type 2	>sp|P53081|NIF3_YEAST NGG1-interacting factor 3 OS=Saccharomyces cerevisiae (strain ATCC 204508 / S288c) GN=NIF3 PE=1 SV=1	P53081	31.888	0	5.6846	3	2	Y	-0.339824	0.989779	0.00446193	0.790138	0.671994	1	2	1	1		3	1.08477e+07	16142500	8081000	10534000	13928000	18149000		14136000	-10068000	10534000	-208000	86000	1.03041e+07	5.9491e+06	0.014456	0.989779	0.00446193			3	3	3	1	3	3	3	1
462	ERG9	P29704	Squalene synthase	>sp|P29704|FDFT_YEAST Squalene synthase OS=Saccharomyces cerevisiae (strain ATCC 204508 / S288c) GN=ERG9 PE=1 SV=2	P29704	51.719	0	16.867	3	2	Y	-0.343569	0.994918	0.00221263	0.788089	0.670252	5	6	2	4		3	41937000	62569000	39765000	61912000	24134000	62079000		63059000	-22314000	61912000	-38925000	224333	5.40648e+07	3.12144e+07	0.00718686	0.994918	0.00221263			6	6	6	1	6	6	6	4
463	SRV2	P17555	Adenylyl cyclase-associated protein	>sp|P17555|CAP_YEAST Adenylyl cyclase-associated protein OS=Saccharomyces cerevisiae (strain ATCC 204508 / S288c) GN=SRV2 PE=1 SV=1	P17555	57.521	0	68.55	3	3	Y	-0.344374	0.180499	0.743525	0.78765	0.669878	7	7	3	5	5	6	4.67687e+07	6.98167e+07	36809000	53295000	50202000	48758000	99134000	61558000	-11949000	-45839000	-11356000	-23048000	1.97398e+07	1.13968e+07	2.02232	0.180499	0.743525			9	9	9	1	9	9	9	5
464	ERG27	Q12452	3-keto-steroid reductase	>sp|Q12452|ERG27_YEAST 3-keto-steroid reductase OS=Saccharomyces cerevisiae (strain ATCC 204508 / S288c) GN=ERG27 PE=1 SV=1	Q12452	39.724	0	4.8506	3	2	Y	-0.345035	0.993756	0.0027204	0.787289	0.669571	1	1	1	2		2	1.20637e+07	18017000	11430000	11675000	13086000	19199000		16835000	-7769000	11675000	-3749000	52333.3	1.02643e+07	5.92607e+06	0.00883104	0.993756	0.0027204			2	2	2	1	2	2	2	2
465	GET3	Q12154	ATPase GET3	>sp|Q12154|GET3_YEAST ATPase GET3 OS=Saccharomyces cerevisiae (strain ATCC 204508 / S288c) GN=GET3 PE=1 SV=1	Q12154	39.353	0	7.84	3	3	Y	-0.347116	0.166722	0.778008	0.786154	0.668606	3	3	2	3	1	5	3.91123e+07	5.84983e+07	34393000	53112000	29832000	53613000	56829000	65053000	-19220000	-3717000	-35221000	-19386000	1.57527e+07	9.0948e+06	2.13155	0.166722	0.778008			6	6	6	1	6	6	6	3
466	NEW1	Q08972	[NU+] prion formation protein 1	>sp|Q08972|NEW1_YEAST [NU+] prion formation protein 1 OS=Saccharomyces cerevisiae (strain ATCC 204508 / S288c) GN=NEW1 PE=1 SV=1	Q08972	134.33	0	87.38	3	3	Y	-0.351093	0.38714	0.412132	0.78399	0.666766	10	13	8	18	3	19	149690000	2.24502e+08	152180000	155870000	141020000	308750000	95235000	269520000	-156570000	60635000	-128500000	-7.48117e+07	1.18137e+08	6.82064e+07	1.09684	0.38714	0.412132	68	1191	29	29	29	1	29	29	29	18
467	SEC62	P21825	Translocation protein SEC62	>sp|P21825|SEC62_YEAST Translocation protein SEC62 OS=Saccharomyces cerevisiae (strain ATCC 204508 / S288c) GN=SEC62 PE=1 SV=2	P21825	31.346	0	3.7157	2	2	Y	-0.351307	0.188307	0.725133	0.783874	0.666667	1		1	1		2	No LFQ Int	9259150	0		0	8250300		10268000	-8250300	0	-10268000	-6.17277e+06	5.44013e+06	3.14086e+06	1.96531	0.188307	0.725133			2	2	2	1	2	2	2	1
468	RBG1	P39729	Ribosome-interacting GTPase 1	>sp|P39729|RBG1_YEAST Ribosome-interacting GTPase 1 OS=Saccharomyces cerevisiae (strain ATCC 204508 / S288c) GN=RBG1 PE=1 SV=1	P39729	40.701	0	3.5594	2	2	Y	-0.351307	0.196636	0.706337	0.783874	0.666667	1		1	2		1	1081120000	No LFQ Int	884840000		1277400000	0		0	884840000	0	1277400000	7.20747e+08	6.54318e+08	3.77771e+08	1.90789	0.196636	0.706337			3	3	3	1	3	3	3	2
469	RPL23B;RPL23A	P0CX42;P0CX41	60S ribosomal protein L23-B;60S ribosomal protein L23-A	>sp|P0CX42|RL23B_YEAST 60S ribosomal protein L23-B OS=Saccharomyces cerevisiae (strain ATCC 204508 / S288c) GN=RPL23B PE=1 SV=1;>sp|P0CX41|RL23A_YEAST 60S ribosomal protein L23-A OS=Saccharomyces cerevisiae (strain ATCC 204508 / S288c) GN=RPL23A PE=1 SV=1	P0CX42;P0CX41	14.473	0.00093545	2.2465	2	2	Y	-0.351307	0.191915	0.716891	0.783874	0.666667		1	1	2	1		No LFQ Int	31024000		0	0	26536000	35512000		-26536000	-35512000	0	-2.06827e+07	1.84654e+07	1.0661e+07	1.94003	0.191915	0.716891			3;3	3;3	3;3	2	3	3	3	2
470	MIA40	P36046	Mitochondrial intermembrane space import and assembly protein 40	>sp|P36046|MIA40_YEAST Mitochondrial intermembrane space import and assembly protein 40 OS=Saccharomyces cerevisiae (strain ATCC 204508 / S288c) GN=MIA40 PE=1 SV=2	P36046	44.536	0.00090909	2.0719	3	3	Y	-0.356387	0.273474	0.563085	0.781118	0.664323	1	1	1	1	1	1	28635000	43104000	32772000	19439000	33694000	33501000	52581000	43230000	-729000	-33142000	-9536000	-14469000	1.67601e+07	9.67646e+06	1.49528	0.273474	0.563085			1	1	1	1	1	1	1	1
471	TSA1	P34760	Peroxiredoxin TSA1	>sp|P34760|TSA1_YEAST Peroxiredoxin TSA1 OS=Saccharomyces cerevisiae (strain ATCC 204508 / S288c) GN=TSA1 PE=1 SV=3	P34760;Q04120	21.589	0	30.048	3	2	Y	-0.356818	0.995985	0.00174735	0.780885	0.664125	2	4	3	5		4	60093000	90484500	51517000	80397000	48365000	98839000		82130000	-47322000	80397000	-33765000	-230000	7.01533e+07	4.0503e+07	0.00567859	0.995985	0.00174735			6;1	6;1	6;1	2	6	6	6	5
472	CCT8	P47079	T-complex protein 1 subunit theta	>sp|P47079|TCPQ_YEAST T-complex protein 1 subunit theta OS=Saccharomyces cerevisiae (strain ATCC 204508 / S288c) GN=CCT8 PE=1 SV=1	P47079	61.662	0	87.285	3	3	Y	-0.35916	0.0319283	1.49582	0.779618	0.663047	12	8	9	15	10	15	3.08797e+08	4.65723e+08	382750000	242940000	300700000	483980000	439970000	473220000	-101230000	-197030000	-172520000	-1.56927e+08	4.97672e+07	2.87331e+07	5.46153	0.0319283	1.49582			20	20	20	1	20	20	20	15
473	SEC21	P32074	Coatomer subunit gamma	>sp|P32074|COPG_YEAST Coatomer subunit gamma OS=Saccharomyces cerevisiae (strain ATCC 204508 / S288c) GN=SEC21 PE=1 SV=2	P32074	104.83	0	55.868	3	2	Y	-0.362041	0.988538	0.00500676	0.778063	0.661725	6	12	5	13		9	110068000	166335000	106140000	98834000	125230000	173060000		159610000	-66920000	98834000	-34380000	-822000	8.78248e+07	5.07057e+07	0.0162112	0.988538	0.00500676			20	20	20	1	20	20	20	13
474	RSP5	P39940	E3 ubiquitin-protein ligase RSP5	>sp|P39940|RSP5_YEAST E3 ubiquitin-protein ligase RSP5 OS=Saccharomyces cerevisiae (strain ATCC 204508 / S288c) GN=RSP5 PE=1 SV=1	P39940	91.815	0	41.602	3	3	Y	-0.362368	0.48785	0.311714	0.777887	0.661575	3	1	3	6	2	7	32093000	48510000	30433000	22455000	43391000	68219000	0	77311000	-37786000	22455000	-33920000	-16417000	3.37196e+07	1.9468e+07	0.843281	0.48785	0.311714			11	11	11	1	11	11	11	6
475	POL5	P39985	DNA polymerase V	>sp|P39985|DPO5_YEAST DNA polymerase V OS=Saccharomyces cerevisiae (strain ATCC 204508 / S288c) GN=POL5 PE=1 SV=1	P39985	115.89	0	6.6791	3	2	Y	-0.362664	0.989978	0.00437457	0.777727	0.661439	1	3	1	2		2	2.50963e+07	37942000	23959000	26204000	25126000	29324000		46560000	-5365000	26204000	-21434000	-198333	2.42356e+07	1.39924e+07	0.0141743	0.989978	0.00437457			4	4	4	1	4	4	4	2
476	RNA1	P11745	Ran GTPase-activating protein 1	>sp|P11745|RNA1_YEAST Ran GTPase-activating protein 1 OS=Saccharomyces cerevisiae (strain ATCC 204508 / S288c) GN=RNA1 PE=1 SV=2	P11745	45.815	0	24.09	3	2	Y	-0.363013	0.99255	0.00324755	0.777539	0.661279	3	8	2	5		4	41160000	62243000	27024000	63100000	33356000	63650000		60836000	-36626000	63100000	-27480000	-335333	5.51266e+07	3.18274e+07	0.010536	0.99255	0.00324755			11	11	11	1	11	11	11	5
477	SES1	P07284	Serine--tRNA ligase, cytoplasmic	>sp|P07284|SYSC_YEAST Serine--tRNA ligase, cytoplasmic OS=Saccharomyces cerevisiae (strain ATCC 204508 / S288c) GN=SES1 PE=1 SV=2	P07284	53.309	0	97.133	3	2	Y	-0.378609	0.98477	0.00666503	0.769179	0.654169	3	16	5	12		11	2.28809e+08	349770000	86376000	394960000	205090000	353260000		346280000	-266884000	394960000	-141190000	-4.37133e+06	3.51495e+08	2.02936e+08	0.0215405	0.98477	0.00666503			17	17	17	1	17	17	17	12
478	PHO13	P19881	4-nitrophenylphosphatase	>sp|P19881|PNPP_YEAST 4-nitrophenylphosphatase OS=Saccharomyces cerevisiae (strain ATCC 204508 / S288c) GN=PHO13 PE=1 SV=2	P19881	34.624	0	3.1933	3	2	Y	-0.378835	0.978349	0.00950598	0.769059	0.654067	1	1	1	2		2	1.10639e+07	16915500	11762000	12843000	8586600	14326000		19505000	-2564000	12843000	-10918400	-213133	1.20539e+07	6.95931e+06	0.0306256	0.978349	0.00950598			2	2	2	1	2	2	2	2
479	EIS1	Q05050	Eisosome protein 1	>sp|Q05050|EIS1_YEAST Eisosome protein 1 OS=Saccharomyces cerevisiae (strain ATCC 204508 / S288c) GN=EIS1 PE=1 SV=1	Q05050	93.344	0	22.838	3	3	Y	-0.379653	0.155927	0.807078	0.768623	0.653696	3	3	3	5	3	5	23284000	35619000	23734000	19472000	26646000	34807000	22903000	49147000	-11073000	-3431000	-22501000	-12335000	9.59743e+06	5.54108e+06	2.2261	0.155927	0.807078			8	8	8	1	8	8	8	5
480	YNL247W	P53852	Cysteine--tRNA ligase	>sp|P53852|SYC_YEAST Cysteine--tRNA ligase OS=Saccharomyces cerevisiae (strain ATCC 204508 / S288c) GN=YNL247W PE=1 SV=1	P53852	87.529	0	14.738	3	2	Y	-0.382517	0.972116	0.012282	0.767098	0.652399	2	7	2	4		6	351030000	538060000	274030000	380880000	398180000	495210000		580910000	-221180000	380880000	-182730000	-7.67667e+06	3.37049e+08	1.94595e+08	0.0394494	0.972116	0.012282			10	10	10	1	10	10	10	4
481	RPS20	P38701	40S ribosomal protein S20	>sp|P38701|RS20_YEAST 40S ribosomal protein S20 OS=Saccharomyces cerevisiae (strain ATCC 204508 / S288c) GN=RPS20 PE=1 SV=3	P38701	13.907	0	75.665	3	2	Y	-0.391893	0.942293	0.0258139	0.762129	0.648173	2	2	3	4		3	3.18593e+07	49152500	44093000	17809000	33676000	64762000		33543000	-20669000	17809000	133000	-909000	1.92602e+07	1.11199e+07	0.0817457	0.942293	0.0258139			4	4	4	1	4	4	4	4
482	NCP1	P16603	NADPH--cytochrome P450 reductase	>sp|P16603|NCPR_YEAST NADPH--cytochrome P450 reductase OS=Saccharomyces cerevisiae (strain ATCC 204508 / S288c) GN=NCP1 PE=1 SV=3	P16603	76.771	0	12.981	2	3	Y	-0.398731	0.392183	0.406511	0.758525	0.645108	1	4		4	1	2	21470500	33282000	0	42941000		37632000	26889000	35325000	-37632000	16052000	-35325000	-1.89683e+07	3.03504e+07	1.75228e+07	1.08249	0.392183	0.406511			7	7	7	1	7	7	7	4
483	NMA1	Q06178	Nicotinamide-nucleotide adenylyltransferase 1	>sp|Q06178|NMA1_YEAST Nicotinamide/nicotinic acid mononucleotide adenylyltransferase 1 OS=Saccharomyces cerevisiae (strain ATCC 204508 / S288c) GN=NMA1 PE=1 SV=1	Q06178;P53204	45.859	0	6.0647	2	3	Y	-0.403774	0.0040593	2.39155	0.755878	0.642857	2	1		4	1	2	No LFQ Int	27468000	0	0		24527000	30599000	27278000	-24527000	-30599000	-27278000	-27468000	3.04046e+06	1.75541e+06	15.6476	0.0040593	2.39155			5;2	5;2	5;2	2	5	5	5	4
484	BMH2	P34730	Protein BMH2	>sp|P34730|BMH2_YEAST Protein BMH2 OS=Saccharomyces cerevisiae (strain ATCC 204508 / S288c) GN=BMH2 PE=1 SV=3	P34730	31.061	0	20.464	3	3	Y	-0.405852	0.0664106	1.17776	0.75479	0.641932	13	17	12	15	11	14	1.67163e+08	2.60407e+08	139170000	169210000	193110000	227660000	221190000	332370000	-88490000	-51980000	-139260000	-9.32433e+07	4.38337e+07	2.53074e+07	3.68443	0.0664106	1.17776			17	3	3	1	17	3	3	3
485	TIF3	P34167	Eukaryotic translation initiation factor 4B	>sp|P34167|IF4B_YEAST Eukaryotic translation initiation factor 4B OS=Saccharomyces cerevisiae (strain ATCC 204508 / S288c) GN=TIF3 PE=1 SV=1	P34167	48.521	0	27.669	3	2	Y	-0.409628	0.956534	0.0192994	0.752817	0.640254	3	8	3	8		8	8.54963e+07	133535000	48255000	108700000	99534000	128190000		138880000	-79935000	108700000	-39346000	-3527000	9.92877e+07	5.73238e+07	0.0615277	0.956534	0.0192994			13	13	13	1	13	13	13	8
486	MYO2	P19524	Myosin-2	>sp|P19524|MYO2_YEAST Myosin-2 OS=Saccharomyces cerevisiae (strain ATCC 204508 / S288c) GN=MYO2 PE=1 SV=1	P19524	180.68	0	23.947	2	2	Y	-0.419513	0.42265	0.374019	0.747677	0.635882	1	5		2		1	2790950	4389100	5581900	0		8778200		0	-3196300	0	0	-1.06543e+06	1.84538e+06	1.06543e+06	1	0.42265	0.374019			6	6	6	1	6	6	6	2
487	RPA190	P10964	DNA-directed RNA polymerase I subunit RPA190	>sp|P10964|RPA1_YEAST DNA-directed RNA polymerase I subunit RPA190 OS=Saccharomyces cerevisiae (strain ATCC 204508 / S288c) GN=RPA190 PE=1 SV=2	P10964	186.43	0	46.087	3	3	Y	-0.423397	0.160383	0.794841	0.745667	0.634173	5	5	6	5	4	9	4.80887e+07	75829000	47128000	45849000	51289000	74685000	51702000	101100000	-27557000	-5853000	-49811000	-2.77403e+07	2.19796e+07	1.26899e+07	2.18601	0.160383	0.794841			13	13	13	1	13	13	13	5
488	RPS26B;RPS26A	P39939;P39938	40S ribosomal protein S26-B;40S ribosomal protein S26-A	>sp|P39939|RS26B_YEAST 40S ribosomal protein S26-B OS=Saccharomyces cerevisiae (strain ATCC 204508 / S288c) GN=RPS26B PE=1 SV=1;>sp|P39938|RS26A_YEAST 40S ribosomal protein S26-A OS=Saccharomyces cerevisiae (strain ATCC 204508 / S288c) GN=RPS26A PE=1 SV=1	P39939;P39938	13.447	0	7.334	3	2	Y	-0.424616	0.889657	0.0507776	0.745037	0.633637	1	2	2	2		2	3.99727e+07	63084500	51798000	20959000	47161000	76811000		49358000	-25013000	20959000	-2197000	-2.08367e+06	2.29862e+07	1.32711e+07	0.157008	0.889657	0.0507776			3;3	3;3	3;3	2	3	3	3	2
489	ADE5,7	P07244	Bifunctional purine biosynthetic protein ADE5,7;Phosphoribosylamine--glycine ligase;Phosphoribosylformylglycinamidine cyclo-ligase	>sp|P07244|PUR2_YEAST Bifunctional purine biosynthetic protein ADE5,7 OS=Saccharomyces cerevisiae (strain ATCC 204508 / S288c) GN=ADE5,7 PE=1 SV=1	P07244	86.067	0	114.87	3	3	Y	-0.426903	0.10042	0.998181	0.743857	0.632633	9	15	10	15	6	13	174010000	2.75057e+08	139190000	189360000	193480000	305310000	237030000	282830000	-166120000	-47670000	-89350000	-1.01047e+08	6.0085e+07	3.46901e+07	2.91284	0.10042	0.998181			21	21	21	1	21	21	21	15
490	DYS1	P38791	Deoxyhypusine synthase	>sp|P38791|DHYS_YEAST Deoxyhypusine synthase OS=Saccharomyces cerevisiae (strain ATCC 204508 / S288c) GN=DYS1 PE=1 SV=1	P38791	42.892	0	7.8328	3	2	Y	-0.427135	0.927173	0.0328394	0.743737	0.632531	2	4	2	1		4	1.82337e+07	28826500	17776000	17604000	19321000	24414000		33239000	-6638000	17604000	-13918000	-984000	1.65041e+07	9.52864e+06	0.103268	0.927173	0.0328394			6	6	6	1	6	6	6	1
491	MES1	P00958	Methionine--tRNA ligase, cytoplasmic	>sp|P00958|SYMC_YEAST Methionine--tRNA ligase, cytoplasmic OS=Saccharomyces cerevisiae (strain ATCC 204508 / S288c) GN=MES1 PE=1 SV=4	P00958	85.677	0	70.478	3	2	Y	-0.430411	0.946447	0.0239039	0.74205	0.631097	6	16	4	15		12	1.42177e+08	225285000	108070000	197720000	120740000	260710000		189860000	-152640000	197720000	-69120000	-8.01333e+06	1.82999e+08	1.05654e+08	0.0758448	0.946447	0.0239039			22	22	22	1	22	22	22	15
492	FPR4	Q06205	FK506-binding protein 4	>sp|Q06205|FKBP4_YEAST FK506-binding protein 4 OS=Saccharomyces cerevisiae (strain ATCC 204508 / S288c) GN=FPR4 PE=1 SV=1	Q06205	43.903	0	10.124	3	3	Y	-0.432855	0.593046	0.226912	0.740794	0.630029	3	3	2	6	2	6	5.57687e+07	8.85177e+07	39753000	98068000	29485000	140710000	28772000	96071000	-100957000	69296000	-66586000	-32749000	9.0029e+07	5.19783e+07	0.630052	0.593046	0.226912			7	6	6	1	7	6	6	5
493	HTS1	P07263-2;P07263	Histidine--tRNA ligase, mitochondrial	>sp|P07263-2|SYH_YEAST Isoform Cytoplasmic of Histidine--tRNA ligase, mitochondrial OS=Saccharomyces cerevisiae (strain ATCC 204508 / S288c) GN=HTS1;>sp|P07263|SYH_YEAST Histidine--tRNA ligase, mitochondrial OS=Saccharomyces cerevisiae (strain ATCC 204508	P07263-2;P07263	57.75	0	45.32	3	2	Y	-0.436363	0.954449	0.0202471	0.738995	0.628498	1	7	2	4		4	4.88233e+07	77682500	13281000	88864000	44325000	66397000		88968000	-53116000	88864000	-44643000	-2965000	7.9639e+07	4.59796e+07	0.0644851	0.954449	0.0202471			9;9	9;9	9;9	2	9	9	9	4
494	RPL17A	P05740	60S ribosomal protein L17-A	>sp|P05740|RL17A_YEAST 60S ribosomal protein L17-A OS=Saccharomyces cerevisiae (strain ATCC 204508 / S288c) GN=RPL17A PE=1 SV=4	P05740	20.549	0	40.72	3	3	Y	-0.438921	0.185605	0.731411	0.737686	0.627385	4	2	3	4	3	4	1.01831e+08	1.62311e+08	169450000	42703000	93341000	253420000	140140000	93372000	-83970000	-97437000	-31000	-6.04793e+07	5.27811e+07	3.04732e+07	1.98468	0.185605	0.731411			6	6	1	1	6	6	1	4
495	TYS1	P36421	Tyrosine--tRNA ligase, cytoplasmic	>sp|P36421|SYYC_YEAST Tyrosine--tRNA ligase, cytoplasmic OS=Saccharomyces cerevisiae (strain ATCC 204508 / S288c) GN=TYS1 PE=1 SV=3	P36421	44.019	0	57.339	3	2	Y	-0.439857	0.962251	0.0167115	0.737208	0.626978	2	9	3	6		4	3.27167e+07	52181500	0	73596000	24554000	54545000		49818000	-54545000	73596000	-25264000	-2071000	6.71451e+07	3.87662e+07	0.0534228	0.962251	0.0167115			13	13	13	1	13	13	13	6
496	TY1B-OL	Q12273	Transposon Ty1-OL Gag-Pol polyprotein;Capsid protein;Ty1 protease;Integrase;Reverse transcriptase/ribonuclease H	>sp|Q12273|YO11B_YEAST Transposon Ty1-OL Gag-Pol polyprotein OS=Saccharomyces cerevisiae (strain ATCC 204508 / S288c) GN=TY1B-OL PE=3 SV=1	Q12273;Q92392	198.61	0	323.31	3	3	Y	-0.458981	0.111503	0.952713	0.7275	0.618722	19	35	21	30	23	29	1.06503e+09	1.72133e+09	1024200000	990880000	1180000000	1402600000	2124400000	1637000000	-378400000	-1133520000	-457000000	-6.56307e+08	4.15143e+08	2.39683e+08	2.73823	0.111503	0.952713			43;16	43;16	1;1	2	43	43	1	30
497	RPS27B;RPS27A	P38711;P35997	40S ribosomal protein S27-B;40S ribosomal protein S27-A	>sp|P38711|RS27B_YEAST 40S ribosomal protein S27-B OS=Saccharomyces cerevisiae (strain ATCC 204508 / S288c) GN=RPS27B PE=1 SV=1;>sp|P35997|RS27A_YEAST 40S ribosomal protein S27-A OS=Saccharomyces cerevisiae (strain ATCC 204508 / S288c) GN=RPS27A PE=1 SV=1	P38711;P35997	8.8653	0	6.3505	3	2	Y	-0.462408	0.929516	0.0317432	0.725774	0.617254	1	1	2	3		2	22123000	35841000	17397000	14953000	34019000	54595000		17087000	-37198000	14953000	16932000	-1771000	3.06966e+07	1.77227e+07	0.0999283	0.929516	0.0317432			3;3	3;3	3;3	2	3	3	3	3
498	CKA2	P19454	Casein kinase II subunit alpha	>sp|P19454|CSK22_YEAST Casein kinase II subunit alpha OS=Saccharomyces cerevisiae (strain ATCC 204508 / S288c) GN=CKA2 PE=1 SV=2	P19454	39.403	0	17.36	3	3	Y	-0.469888	0.173048	0.761833	0.722021	0.614062	1	2	1	3	1	3	28690000	4.67217e+07	23018000	24553000	38499000	56613000	28184000	55368000	-33595000	-3631000	-16869000	-1.80317e+07	1.50158e+07	8.66937e+06	2.07993	0.173048	0.761833	76	50	4	4	4	1	4	4	4	3
499	FUM1	P08417	Fumarate hydratase, mitochondrial	>sp|P08417|FUMH_YEAST Fumarate hydratase, mitochondrial OS=Saccharomyces cerevisiae (strain ATCC 204508 / S288c) GN=FUM1 PE=1 SV=2	P08417	53.151	0	8.4511	3	2	Y	-0.47092	0.710731	0.148295	0.721504	0.613623	2	1	3	4		3	25161000	41004000	40575000	0	34908000	35226000		46782000	5349000	0	-11874000	-2175000	8.8151e+06	5.0894e+06	0.427359	0.710731	0.148295			4	4	4	1	4	4	4	4
500	FRS1	P15624	Phenylalanine--tRNA ligase beta subunit	>sp|P15624|SYFB_YEAST Phenylalanine--tRNA ligase beta subunit OS=Saccharomyces cerevisiae (strain ATCC 204508 / S288c) GN=FRS1 PE=1 SV=3	P15624	67.364	0	42.593	3	2	Y	-0.47623	0.947387	0.0234727	0.718854	0.611369	2	14	4	8		10	9.64923e+07	157830000	0	225540000	63937000	125110000		190550000	-125110000	225540000	-126613000	-8.72767e+06	2.02883e+08	1.17135e+08	0.0745097	0.947387	0.0234727			16	16	16	1	16	16	16	8
501	LCB1	P25045	Serine palmitoyltransferase 1	>sp|P25045|LCB1_YEAST Serine palmitoyltransferase 1 OS=Saccharomyces cerevisiae (strain ATCC 204508 / S288c) GN=LCB1 PE=1 SV=2	P25045	62.206	0	23.61	2	3	Y	-0.481588	0.372854	0.428461	0.716189	0.609102	3	2		2	2	5	30521500	50109000	44554000	16489000		25453000	54596000	70278000	19101000	-38107000	-70278000	-2.97613e+07	4.52702e+07	2.61367e+07	1.13868	0.372854	0.428461			7	7	7	1	7	7	7	2
502	YMR099C	Q03161	Glucose-6-phosphate 1-epimerase	>sp|Q03161|YMY9_YEAST Glucose-6-phosphate 1-epimerase OS=Saccharomyces cerevisiae (strain ATCC 204508 / S288c) GN=YMR099C PE=1 SV=1	Q03161	33.955	0	12.693	3	2	Y	-0.48789	0.912675	0.0396839	0.713067	0.606448	1	4	3	5		5	33814000	55757500	13317000	50806000	37319000	44418000		67097000	-31101000	50806000	-29778000	-3.35767e+06	4.69118e+07	2.70845e+07	0.12397	0.912675	0.0396839			7	7	7	1	7	7	7	5
503	YPR1	Q12458	Putative reductase 1	>sp|Q12458|YPR1_YEAST Putative reductase 1 OS=Saccharomyces cerevisiae (strain ATCC 204508 / S288c) GN=YPR1 PE=1 SV=1	Q12458	34.755	0	19.542	3	2	Y	-0.488286	0.939419	0.0271408	0.712871	0.606281	1	4	1	1		3	1.88071e+07	31020500	10310000	36165000	9946400	12664000		49377000	-2354000	36165000	-39430600	-1873200	3.78001e+07	2.18239e+07	0.0858325	0.939419	0.0271408			6	6	6	1	6	6	6	1
504	GGC1	P38988	Mitochondrial GTP/GDP carrier protein 1	>sp|P38988|GGC1_YEAST Mitochondrial GTP/GDP carrier protein 1 OS=Saccharomyces cerevisiae (strain ATCC 204508 / S288c) GN=GGC1 PE=1 SV=1	P38988	33.215	0	5.3869	3	2	Y	-0.493348	0.822431	0.0849008	0.710375	0.604158	1	2	2	3		1	1.53356e+07	25383500	13527000	8851900	23628000	26187000		24580000	-12660000	8851900	-952000	-1586700	1.077e+07	6.21805e+06	0.255176	0.822431	0.0849008			4	4	4	1	4	4	4	3
505	RPL12B;RPL12A	P0CX54;P0CX53	60S ribosomal protein L12-B;60S ribosomal protein L12-A	>sp|P0CX54|RL12B_YEAST 60S ribosomal protein L12-B OS=Saccharomyces cerevisiae (strain ATCC 204508 / S288c) GN=RPL12B PE=1 SV=1;>sp|P0CX53|RL12A_YEAST 60S ribosomal protein L12-A OS=Saccharomyces cerevisiae (strain ATCC 204508 / S288c) GN=RPL12A PE=1 SV=1	P0CX54;P0CX53	17.822	0	5.4384	3	2	Y	-0.494107	0.819022	0.0867043	0.710001	0.60384	2	1	1	2		2	23259000	38518500	31551000	13393000	24833000	50356000		26681000	-18805000	13393000	-1848000	-2420000	1.61066e+07	9.29916e+06	0.260239	0.819022	0.0867043			3;3	3;3	3;3	2	3	3	3	2
506	GLY1	P37303	Low specificity L-threonine aldolase	>sp|P37303|GLY1_YEAST Low specificity L-threonine aldolase OS=Saccharomyces cerevisiae (strain ATCC 204508 / S288c) GN=GLY1 PE=1 SV=2	P37303	42.815	0	32.467	3	3	Y	-0.498295	0.23582	0.62742	0.707943	0.602089	4	4	3	5	3	7	8.39367e+07	139409000	68518000	98533000	84759000	142890000	89597000	185740000	-74372000	8936000	-100981000	-5.54723e+07	5.7344e+07	3.31076e+07	1.67552	0.23582	0.62742			9	9	9	1	9	9	9	5
507	SGT2	Q12118	Small glutamine-rich tetratricopeptide repeat-containing protein 2	>sp|Q12118|SGT2_YEAST Small glutamine-rich tetratricopeptide repeat-containing protein 2 OS=Saccharomyces cerevisiae (strain ATCC 204508 / S288c) GN=SGT2 PE=1 SV=1	Q12118	37.218	0	31.919	3	2	Y	-0.501497	0.88462	0.0532431	0.706373	0.600755	2	3	2	4		6	7.69687e+07	128120000	60087000	94013000	76806000	112340000		143900000	-52253000	94013000	-67094000	-8.44467e+06	8.90407e+07	5.14077e+07	0.164269	0.88462	0.0532431			7	7	7	1	7	7	7	4
508	URA1	P28272	Dihydroorotate dehydrogenase (fumarate)	>sp|P28272|PYRD_YEAST Dihydroorotate dehydrogenase (fumarate) OS=Saccharomyces cerevisiae (strain ATCC 204508 / S288c) GN=URA1 PE=1 SV=1	P28272	34.801	0	21.686	3	2	Y	-0.509054	0.876303	0.0573458	0.702683	0.597616	2	5	4	5		5	1.13968e+08	190705000	88085000	134940000	118880000	158360000		223050000	-70275000	134940000	-104170000	-1.31683e+07	1.2938e+08	7.46978e+07	0.176288	0.876303	0.0573458			6	6	6	1	6	6	6	5
509	NOP2	P40991	25S rRNA (cytosine(2870)-C(5))-methyltransferase	>sp|P40991|NOP2_YEAST 25S rRNA (cytosine(2870)-C(5))-methyltransferase OS=Saccharomyces cerevisiae (strain ATCC 204508 / S288c) GN=NOP2 PE=1 SV=1	P40991	69.811	0	15.016	3	2	Y	-0.510017	0.806377	0.0934621	0.702214	0.597217	3	3	2	4		2	2.13663e+07	35776500	24974000	15319000	23806000	36502000		35051000	-11528000	15319000	-11245000	-2.48467e+06	1.54191e+07	8.90221e+06	0.279107	0.806377	0.0934621			7	7	7	1	7	7	7	4
510	SYP1	P25623	Suppressor of yeast profilin deletion	>sp|P25623|SYP1_YEAST Suppressor of yeast profilin deletion OS=Saccharomyces cerevisiae (strain ATCC 204508 / S288c) GN=SYP1 PE=1 SV=3	P25623	96.136	0	5.8945	2	2	Y	-0.513631	0.608714	0.215587	0.700457	0.595723		2	1	4		2	4906850	8236800		4805200	5008500	7701300		8772300	-7701300	4805200	-3763800	-2.21997e+06	6.39458e+06	3.69191e+06	0.601305	0.608714	0.215587			4	4	4	1	4	4	4	4
511	KRR1	P25586	KRR1 small subunit processome component	>sp|P25586|KRR1_YEAST KRR1 small subunit processome component OS=Saccharomyces cerevisiae (strain ATCC 204508 / S288c) GN=KRR1 PE=1 SV=1	P25586	37.159	0	4.5565	2	2	Y	-0.519365	0.576228	0.239406	0.697679	0.59336		1	1	2		2	11643500	19623000		0	23287000	21121000		18125000	-21121000	0	5162000	-5.31967e+06	1.39256e+07	8.03997e+06	0.661653	0.576228	0.239406			3	3	3	1	3	3	3	2
512	NOP7	P53261	Pescadillo homolog	>sp|P53261|PESC_YEAST Pescadillo homolog OS=Saccharomyces cerevisiae (strain ATCC 204508 / S288c) GN=NOP7 PE=1 SV=1	P53261	69.876	0	16.387	3	2	Y	-0.522243	0.85388	0.0686032	0.696288	0.592177	4	3	2	3		2	46700000	78861500	44278000	50229000	45593000	81648000		76075000	-37370000	50229000	-30482000	-5.87433e+06	4.87088e+07	2.81221e+07	0.208887	0.85388	0.0686032			4	4	4	1	4	4	4	3
513	PAC2	P39937	Protein PAC2	>sp|P39937|PAC2_YEAST Protein PAC2 OS=Saccharomyces cerevisiae (strain ATCC 204508 / S288c) GN=PAC2 PE=1 SV=1	P39937	59.257	0	9.8767	2	2	Y	-0.533142	0.742236	0.129458	0.691048	0.587721	3		3	1	2		14579000	24806000	0		29158000	21804000	27808000		-21804000	-27808000	29158000	-6818000	3.13004e+07	1.80713e+07	0.377283	0.742236	0.129458			7	7	7	1	7	7	7	1
514	RPF2	P36160	Ribosome biogenesis protein RPF2	>sp|P36160|RPF2_YEAST Ribosome biogenesis protein RPF2 OS=Saccharomyces cerevisiae (strain ATCC 204508 / S288c) GN=RPF2 PE=1 SV=1	P36160	39.598	0.00093458	2.2455	3	2	Y	-0.563526	0.831511	0.0801321	0.676647	0.575473	1	1	1	1		1	1.23873e+07	21525500	10139000	14147000	12876000	21939000		21112000	-11800000	14147000	-8236000	-1963000	1.4065e+07	8.12044e+06	0.241736	0.831511	0.0801321			1	1	1	1	1	1	1	1
515	MIS1	P09440	C-1-tetrahydrofolate synthase, mitochondrial;Methylenetetrahydrofolate dehydrogenase;Methenyltetrahydrofolate cyclohydrolase;Formyltetrahydrofolate synthetase	>sp|P09440|C1TM_YEAST C-1-tetrahydrofolate synthase, mitochondrial OS=Saccharomyces cerevisiae (strain ATCC 204508 / S288c) GN=MIS1 PE=1 SV=1	P09440	106.22	0	15.583	3	2	Y	-0.573525	0.874991	0.0579965	0.671973	0.571498	1	5	4	6		5	3.14787e+07	55081000	0	47521000	46915000	54171000		55991000	-54171000	47521000	-9076000	-5242000	5.09543e+07	2.94185e+07	0.178187	0.874991	0.0579965			10	8	8	1	10	8	8	5
516	PHO85	P17157	Cyclin-dependent protein kinase PHO85	>sp|P17157|PHO85_YEAST Cyclin-dependent protein kinase PHO85 OS=Saccharomyces cerevisiae (strain ATCC 204508 / S288c) GN=PHO85 PE=1 SV=2	P17157	34.906	0	21.867	3	3	Y	-0.578021	0.0965636	1.01519	0.669882	0.569719	6	4	4	6	1	6	43492000	7.63393e+07	53535000	23077000	53864000	94395000	34133000	100490000	-40860000	-11056000	-46626000	-3.28473e+07	1.90908e+07	1.10221e+07	2.98014	0.0965636	1.01519			8	8	6	1	8	8	6	6
517	SIT4	P20604	Serine/threonine-protein phosphatase PP1-1	>sp|P20604|PP11_YEAST Serine/threonine-protein phosphatase PP1-1 OS=Saccharomyces cerevisiae (strain ATCC 204508 / S288c) GN=SIT4 PE=1 SV=1	P20604	35.537	0	10.182	3	3	Y	-0.580197	0.415484	0.381445	0.668873	0.568861	3	2	1	1	2	3	2.35783e+07	4.14483e+07	35990000	13806000	20939000	30844000	66112000	27389000	5146000	-52306000	-6450000	-17870000	3.03808e+07	1.75404e+07	1.01879	0.415484	0.381445			4	4	4	1	4	4	4	1
518	TCB3	Q03640	Tricalbin-3	>sp|Q03640|TCB3_YEAST Tricalbin-3 OS=Saccharomyces cerevisiae (strain ATCC 204508 / S288c) GN=TCB3 PE=1 SV=1	Q03640	171.07	0	84.828	3	3	Y	-0.58151	0.000648947	3.18779	0.668264	0.568343	8	7	7	14	8	11	100000000	175950000	108440000	110530000	81030000	183080000	190290000	154480000	-74640000	-79760000	-73450000	-75950000	3.35277e+06	1.93573e+06	39.2359	0.000648947	3.18779			23	23	23	1	23	23	23	14
519	JIP5	Q06214	WD repeat-containing protein JIP5	>sp|Q06214|JIP5_YEAST WD repeat-containing protein JIP5 OS=Saccharomyces cerevisiae (strain ATCC 204508 / S288c) GN=JIP5 PE=1 SV=2	Q06214	55.263	0	6.1574	2	3	Y	-0.594005	0.0426953	1.36962	0.662501	0.563442	1	1		2	1	2	8632500	15321000	10176000	7089000		18579000	13845000	13539000	-8403000	-6756000	-13539000	-9566000	3.53789e+06	2.0426e+06	4.68324	0.0426953	1.36962			2	2	2	1	2	2	2	2
520	PRO2	P54885	Gamma-glutamyl phosphate reductase	>sp|P54885|PROA_YEAST Gamma-glutamyl phosphate reductase OS=Saccharomyces cerevisiae (strain ATCC 204508 / S288c) GN=PRO2 PE=1 SV=1	P54885	49.74	0	70.968	3	2	Y	-0.606546	0.897525	0.0469537	0.656767	0.558566	1	10	2	5		9	7.26077e+07	129989500	12631000	172920000	32272000	79059000		180920000	-66428000	172920000	-148648000	-14052000	1.6706e+08	9.64519e+07	0.145689	0.897525	0.0469537			12	12	12	1	12	12	12	5
521	CCT2	P39076	T-complex protein 1 subunit beta	>sp|P39076|TCPB_YEAST T-complex protein 1 subunit beta OS=Saccharomyces cerevisiae (strain ATCC 204508 / S288c) GN=CCT2 PE=1 SV=1	P39076	57.203	0	61.184	3	3	Y	-0.615253	0.0272795	1.56416	0.652815	0.555205	4	9	4	9	8	12	1.17307e+08	2.11287e+08	99602000	130330000	121990000	186910000	254480000	192470000	-87308000	-124150000	-70480000	-9.39793e+07	2.74499e+07	1.58482e+07	5.92997	0.0272795	1.56416			16	16	16	1	16	16	16	9
522	DBP2	P24783	ATP-dependent RNA helicase DBP2	>sp|P24783|DBP2_YEAST ATP-dependent RNA helicase DBP2 OS=Saccharomyces cerevisiae (strain ATCC 204508 / S288c) GN=DBP2 PE=1 SV=1	P24783	60.999	0	76.409	3	3	Y	-0.635387	0.0756429	1.12123	0.643768	0.54751	8	7	7	11	2	10	1.23173e+08	224970000	130280000	117780000	121460000	257110000	160390000	257410000	-126830000	-42610000	-135950000	-1.01797e+08	5.14596e+07	2.97102e+07	3.42632	0.0756429	1.12123			14	13	13	1	14	13	13	11
523	PMT1	P33775	Dolichyl-phosphate-mannose--protein mannosyltransferase 1	>sp|P33775|PMT1_YEAST Dolichyl-phosphate-mannose--protein mannosyltransferase 1 OS=Saccharomyces cerevisiae (strain ATCC 204508 / S288c) GN=PMT1 PE=1 SV=1	P33775	92.674	0	14.461	3	2	Y	-0.646697	0.779777	0.108029	0.638741	0.543235	1	4	2	3		5	1.86137e+07	34264500	13816000	20630000	21395000	38407000		30122000	-24591000	20630000	-8727000	-4.22933e+06	2.29435e+07	1.32465e+07	0.31928	0.779777	0.108029			6	6	6	1	6	6	6	3
524	ADE17	P38009	Bifunctional purine biosynthesis protein ADE17;Phosphoribosylaminoimidazolecarboxamide formyltransferase;IMP cyclohydrolase	>sp|P38009|PUR92_YEAST Bifunctional purine biosynthesis protein ADE17 OS=Saccharomyces cerevisiae (strain ATCC 204508 / S288c) GN=ADE17 PE=1 SV=2	P38009	65.262	0	7.9335	3	2	Y	-0.655806	0.898985	0.0462475	0.634721	0.539816	1	6	2	4		5	6.37333e+06	11806500	0	19120000	0	9060000		14553000	-9060000	19120000	-14553000	-1.49767e+06	1.80654e+07	1.04301e+07	0.143591	0.898985	0.0462475			8	5	5	1	8	5	5	1
525	RNR1	P21524	Ribonucleoside-diphosphate reductase large chain 1	>sp|P21524|RIR1_YEAST Ribonucleoside-diphosphate reductase large chain 1 OS=Saccharomyces cerevisiae (strain ATCC 204508 / S288c) GN=RNR1 PE=1 SV=2	P21524;P21672	99.56	0	96.243	3	3	Y	-0.660035	0.190505	0.720093	0.632863	0.538235	13	7	6	12	12	14	211200000	3.92393e+08	274680000	141180000	217740000	315180000	497890000	364110000	-40500000	-356710000	-146370000	-1.81193e+08	1.60956e+08	9.29277e+07	1.94983	0.190505	0.720093			20;6	20;6	20;6	2	20	20	20	12
526	CSE1	P33307	Importin alpha re-exporter	>sp|P33307|CSE1_YEAST Importin alpha re-exporter OS=Saccharomyces cerevisiae (strain ATCC 204508 / S288c) GN=CSE1 PE=1 SV=2	P33307	109.35	0	16.07	3	3	Y	-0.662558	0.225939	0.646009	0.631757	0.537295	2	2	2	2	1	2	7.67633e+06	14287000	12652000	0	10377000	13447000	13818000	15596000	-795000	-13818000	-5219000	-6.61067e+06	6.6221e+06	3.82327e+06	1.72906	0.225939	0.646009			4	4	4	1	4	4	4	2
527	NPL3	Q01560	Nucleolar protein 3	>sp|Q01560|NOP3_YEAST Nucleolar protein 3 OS=Saccharomyces cerevisiae (strain ATCC 204508 / S288c) GN=NPL3 PE=1 SV=1	Q01560	45.407	0	71.856	3	3	Y	-0.66543	0.0272243	1.56504	0.630501	0.536226	3	8	6	8	6	4	98419000	183540000	67153000	87224000	140880000	180920000	156840000	212860000	-113767000	-69616000	-71980000	-85121000	2.48363e+07	1.43392e+07	5.93622	0.0272243	1.56504			11	11	11	1	11	11	11	8
528	CCT7	P42943	T-complex protein 1 subunit eta	>sp|P42943|TCPH_YEAST T-complex protein 1 subunit eta OS=Saccharomyces cerevisiae (strain ATCC 204508 / S288c) GN=CCT7 PE=1 SV=1	P42943	59.735	0	39.471	3	3	Y	-0.666015	0.0595348	1.22523	0.630245	0.536009	4	7	4	9	4	12	9.59563e+07	179020000	77878000	112690000	97301000	170440000	155170000	211450000	-92562000	-42480000	-114149000	-8.30637e+07	3.67665e+07	2.12271e+07	3.91309	0.0595348	1.22523			15	15	15	1	15	15	15	9
529	ERV46	P39727	ER-derived vesicles protein ERV46	>sp|P39727|ERV46_YEAST ER-derived vesicles protein ERV46 OS=Saccharomyces cerevisiae (strain ATCC 204508 / S288c) GN=ERV46 PE=1 SV=2	P39727	46.235	0	60.934	3	3	Y	-0.668117	0.222959	0.651775	0.629327	0.535229	4	3	1	4	3	4	19419700	36283000	28917000	20261000	9081100	28096000	52701000	28052000	821000	-32440000	-18970900	-16863300	1.67304e+07	9.65928e+06	1.74581	0.222959	0.651775			5	5	5	1	5	5	5	4
530	MNN5	P46982	Alpha-1,2-mannosyltransferase MNN5	>sp|P46982|MNN5_YEAST Alpha-1,2-mannosyltransferase MNN5 OS=Saccharomyces cerevisiae (strain ATCC 204508 / S288c) GN=MNN5 PE=1 SV=2	P46982	67.204	0	7.9631	3	2	Y	-0.678349	0.756289	0.121312	0.62488	0.531446	1	2	1	2		4	19431000	36562500	18984000	21092000	18217000	45445000		27680000	-26461000	21092000	-9463000	-4944000	2.40964e+07	1.39121e+07	0.355375	0.756289	0.121312			5	5	5	1	5	5	5	2
531	CKB1	P43639	Casein kinase II subunit beta	>sp|P43639|CSK2B_YEAST Casein kinase II subunit beta OS=Saccharomyces cerevisiae (strain ATCC 204508 / S288c) GN=CKB1 PE=1 SV=1	P43639	32.264	0.00093197	2.2234	3	3	Y	-0.688051	0.0951368	1.02165	0.620692	0.527884	1	1	1	1	1	1	1.42451e+07	2.69853e+07	17639000	8359400	16737000	22029000	26537000	32390000	-4390000	-18177600	-15653000	-12740200	7.34083e+06	4.23823e+06	3.00602	0.0951368	1.02165			1	1	1	1	1	1	1	1
532	ERG11	P10614	Lanosterol 14-alpha demethylase	>sp|P10614|CP51_YEAST Lanosterol 14-alpha demethylase OS=Saccharomyces cerevisiae (strain ATCC 204508 / S288c) GN=ERG11 PE=1 SV=1	P10614	60.719	0	5.5362	3	2	Y	-0.694394	0.68953	0.161447	0.617969	0.525568	1	1	1	2		1	1.59287e+07	30307500	17014000	14099000	16673000	32454000		28161000	-15440000	14099000	-11488000	-4.27633e+06	1.60357e+07	9.25823e+06	0.461896	0.68953	0.161447			2	2	2	1	2	2	2	2
533	RPS1A	P33442	40S ribosomal protein S1-A	>sp|P33442|RS3A1_YEAST 40S ribosomal protein S1-A OS=Saccharomyces cerevisiae (strain ATCC 204508 / S288c) GN=RPS1A PE=1 SV=2	P33442	28.743	0	11.586	3	3	Y	-0.699681	0.415597	0.381327	0.615708	0.523646	9	14	18	23	6	22	117960000	2.25267e+08	101970000	103190000	148720000	322860000	0	352940000	-220890000	103190000	-204220000	-1.07307e+08	1.82486e+08	1.05358e+08	1.01849	0.415597	0.381327			24	5	5	1	24	5	5	4
534	GCD2	P12754	Translation initiation factor eIF-2B subunit delta	>sp|P12754|EI2BD_YEAST Translation initiation factor eIF-2B subunit delta OS=Saccharomyces cerevisiae (strain ATCC 204508 / S288c) GN=GCD2 PE=1 SV=1	P12754	70.851	0	17.848	3	3	Y	-0.704973	0.282886	0.548388	0.613454	0.521729	3	5	1	4	4	3	23603000	45240000	27191000	30769000	12849000	59258000	23072000	53390000	-32067000	7697000	-40541000	-21637000	2.57549e+07	1.48696e+07	1.45512	0.282886	0.548388			8	8	8	1	8	8	8	4
535	RKI1	Q12189	Ribose-5-phosphate isomerase	>sp|Q12189|RPIA_YEAST Ribose-5-phosphate isomerase OS=Saccharomyces cerevisiae (strain ATCC 204508 / S288c) GN=RKI1 PE=1 SV=1	Q12189	28.258	0.00099206	2.6759	2	3	Y	-0.706407	0.0358805	1.44514	0.612844	0.52121		1	1	2	1	3	38093000	7.30857e+07		63697000	12489000	55896000	92857000	70504000	-55896000	-29160000	-58015000	-4.76903e+07	1.60827e+07	9.28534e+06	5.13609	0.0358805	1.44514			4	4	4	1	4	4	4	2
536	RPS1B	P23248	40S ribosomal protein S1-B	>sp|P23248|RS3A2_YEAST 40S ribosomal protein S1-B OS=Saccharomyces cerevisiae (strain ATCC 204508 / S288c) GN=RPS1B PE=1 SV=3	P23248	28.812	0	122.55	3	3	Y	-0.710806	0.323464	0.490173	0.610979	0.519623	10	13	17	25	7	22	1.0181e+09	1959310000	802970000	730940000	1520400000	3047700000	472630000	2357600000	-2244730000	258310000	-837200000	-9.41207e+08	1.25476e+09	7.24434e+08	1.29923	0.323464	0.490173			25	25	6	1	25	25	6	25
537	ERB1	Q04660	Ribosome biogenesis protein ERB1	>sp|Q04660|ERB1_YEAST Ribosome biogenesis protein ERB1 OS=Saccharomyces cerevisiae (strain ATCC 204508 / S288c) GN=ERB1 PE=1 SV=1	Q04660	91.704	0	3.5157	2	2	Y	-0.714735	0.75303	0.123188	0.609317	0.51821		1	1	3		1	5570500	10749500		0	11141000	21499000		0	-21499000	0	11141000	-3.45267e+06	1.65917e+07	9.5792e+06	0.360434	0.75303	0.123188			3	3	3	1	3	3	3	3
538	ADE12	P80210	Adenylosuccinate synthetase	>sp|P80210|PURA_YEAST Adenylosuccinate synthetase OS=Saccharomyces cerevisiae (strain ATCC 204508 / S288c) GN=ADE12 PE=1 SV=3	P80210	48.279	0	15.585	2	2	Y	-0.715143	0.683047	0.165549	0.609145	0.518064	2	3		8		6	30723000	59303500	0	61446000		63308000		55299000	-63308000	61446000	-55299000	-1.90537e+07	6.98297e+07	4.03162e+07	0.472606	0.683047	0.165549			10	10	10	1	10	10	10	8
539	PRE10	P21242	Probable proteasome subunit alpha type-7	>sp|P21242|PSA7_YEAST Probable proteasome subunit alpha type-7 OS=Saccharomyces cerevisiae (strain ATCC 204508 / S288c) GN=PRE10 PE=1 SV=2	P21242	31.536	0	13.116	3	3	Y	-0.71709	0.421108	0.375607	0.608323	0.517365	2	4	2	3	1	6	45063000	87101000	47497000	65727000	21965000	59596000	55007000	146700000	-12099000	10720000	-124735000	-42038000	7.25208e+07	4.18699e+07	1.00401	0.421108	0.375607			7	7	7	1	7	7	7	3
540	PRE6	P40303	Proteasome subunit alpha type-4	>sp|P40303|PSA4_YEAST Proteasome subunit alpha type-4 OS=Saccharomyces cerevisiae (strain ATCC 204508 / S288c) GN=PRE6 PE=1 SV=1	P40303	28.439	0	5.091	2	2	Y	-0.721398	0.491255	0.308693	0.60651	0.515823	2	1		1		2	8448400	16378500	13282000	3614800		15233000		17524000	-1951000	3614800	-17524000	-5.28673e+06	1.09571e+07	6.32607e+06	0.835706	0.491255	0.308693			2	2	2	1	2	2	2	1
541	MUP1	P50276	High-affinity methionine permease	>sp|P50276|MUP1_YEAST High-affinity methionine permease OS=Saccharomyces cerevisiae (strain ATCC 204508 / S288c) GN=MUP1 PE=1 SV=1	P50276	63.221	0	4.1734	2	2	Y	-0.721786	0.516713	0.28675	0.606346	0.515684	1	2		2		2	11804000	22890000	12604000	11004000		25308000		20472000	-12704000	11004000	-20472000	-7.39067e+06	1.63969e+07	9.46675e+06	0.780697	0.516713	0.28675			2	2	2	1	2	2	2	2
542	CCT5	P40413	T-complex protein 1 subunit epsilon	>sp|P40413|TCPE_YEAST T-complex protein 1 subunit epsilon OS=Saccharomyces cerevisiae (strain ATCC 204508 / S288c) GN=CCT5 PE=1 SV=3	P40413	61.913	0	41.9	3	3	Y	-0.725016	0.0807369	1.09293	0.60499	0.51453	4	8	2	6	5	7	6.65837e+07	1.29407e+08	57848000	94109000	47794000	105050000	134700000	148470000	-47202000	-40591000	-100676000	-62823000	3.29479e+07	1.90225e+07	3.30257	0.0807369	1.09293			12	12	12	1	12	12	12	6
543	MSS116	P15424	ATP-dependent RNA helicase MSS116, mitochondrial	>sp|P15424|MS116_YEAST ATP-dependent RNA helicase MSS116, mitochondrial OS=Saccharomyces cerevisiae (strain ATCC 204508 / S288c) GN=MSS116 PE=1 SV=1	P15424	76.268	0	5.9268	3	2	Y	-0.725311	0.560672	0.251291	0.604867	0.514425	2	3	2	2		1	4.32693e+07	84112000	46566000	24215000	59027000	78605000		89619000	-32039000	24215000	-30592000	-1.28053e+07	3.20687e+07	1.85149e+07	0.691624	0.560672	0.251291			4	4	4	1	4	4	4	2
544	RTN1	Q04947	Reticulon-like protein 1	>sp|Q04947|RTN1_YEAST Reticulon-like protein 1 OS=Saccharomyces cerevisiae (strain ATCC 204508 / S288c) GN=RTN1 PE=1 SV=1	Q04947	32.916	0	52.183	3	3	Y	-0.731482	0.165955	0.78001	0.602285	0.51223	6	9	9	9	8	11	3.51617e+08	6.86443e+08	375310000	230810000	448730000	502160000	872450000	684720000	-126850000	-641640000	-235990000	-3.34827e+08	2.71254e+08	1.56609e+08	2.13798	0.165955	0.78001			13	13	13	1	13	13	13	9
545	ADE16	P54113	Bifunctional purine biosynthesis protein ADE16;Phosphoribosylaminoimidazolecarboxamide formyltransferase;IMP cyclohydrolase	>sp|P54113|PUR91_YEAST Bifunctional purine biosynthesis protein ADE16 OS=Saccharomyces cerevisiae (strain ATCC 204508 / S288c) GN=ADE16 PE=1 SV=1	P54113	65.282	0	27.902	3	2	Y	-0.732721	0.771091	0.112895	0.601768	0.51179	2	7	3	7		8	33436000	65331500	12221000	50059000	38028000	44604000		86059000	-32383000	50059000	-48031000	-1.01183e+07	5.26991e+07	3.04259e+07	0.332557	0.771091	0.112895			11	11	8	1	11	11	8	7
546	TYW1	Q08960	S-adenosyl-L-methionine-dependent tRNA 4-demethylwyosine synthase	>sp|Q08960|TYW1_YEAST S-adenosyl-L-methionine-dependent tRNA 4-demethylwyosine synthase OS=Saccharomyces cerevisiae (strain ATCC 204508 / S288c) GN=TYW1 PE=1 SV=1	Q08960	89.804	0	8.8453	3	3	Y	-0.744456	0.234417	0.630011	0.596893	0.507644	1	1	1	1	1	1	6.41533e+06	1.26375e+07	7725100	5014300	6506600	10633000	18618000	8661400	-2907900	-13603700	-2154800	-6.22213e+06	6.4037e+06	3.69718e+06	1.68294	0.234417	0.630011			1	1	1	1	1	1	1	1
547	FAA4	P47912	Long-chain-fatty-acid--CoA ligase 4	>sp|P47912|LCF4_YEAST Long-chain-fatty-acid--CoA ligase 4 OS=Saccharomyces cerevisiae (strain ATCC 204508 / S288c) GN=FAA4 PE=1 SV=1	P47912	77.266	0	41.114	3	3	Y	-0.758083	0.0987681	1.00538	0.591282	0.502872	9	8	6	12	4	12	136947000	272330000	210110000	114840000	85891000	258690000	267070000	291230000	-48580000	-152230000	-205339000	-135383000	7.97259e+07	4.60297e+07	2.94121	0.0987681	1.00538			15	14	13	1	15	14	13	11
548	RPL24B;RPL24A	P24000;P04449	60S ribosomal protein L24-B;60S ribosomal protein L24-A	>sp|P24000|RL24B_YEAST 60S ribosomal protein L24-B OS=Saccharomyces cerevisiae (strain ATCC 204508 / S288c) GN=RPL24B PE=1 SV=1;>sp|P04449|RL24A_YEAST 60S ribosomal protein L24-A OS=Saccharomyces cerevisiae (strain ATCC 204508 / S288c) GN=RPL24A PE=1 SV=1	P24000;P04449	17.547	0	4.8283	2	3	Y	-0.766345	0.243553	0.613407	0.587905	0.5	1		1	4	1	1	11291450	No LFQ Int	15879000		6703900	0	0	0	15879000	0	6703900	7.52763e+06	7.97148e+06	4.60234e+06	1.63561	0.243553	0.613407			4;4	4;4	4;4	2	4	4	4	4
549	SEC63	P14906	Protein translocation protein SEC63	>sp|P14906|SEC63_YEAST Protein translocation protein SEC63 OS=Saccharomyces cerevisiae (strain ATCC 204508 / S288c) GN=SEC63 PE=1 SV=2	P14906	75.344	0	27.236	3	3	Y	-0.768918	0.0280243	1.55246	0.586857	0.499109	5	4	6	6	2	6	7.02013e+07	1.40653e+08	62039000	67037000	81528000	155700000	120270000	145990000	-93661000	-53233000	-64462000	-70452000	2.0869e+07	1.20487e+07	5.84725	0.0280243	1.55246			12	12	12	1	12	12	12	6
550	DEF1	P35732	RNA polymerase II degradation factor 1	>sp|P35732|DEF1_YEAST RNA polymerase II degradation factor 1 OS=Saccharomyces cerevisiae (strain ATCC 204508 / S288c) GN=DEF1 PE=1 SV=1	P35732	83.972	0	6.4234	2	2	Y	-0.769857	0.584804	0.23299	0.586476	0.498784	1	3		1		2	15179500	30433000	11688000	18671000		25283000		35583000	-13595000	18671000	-35583000	-10169000	2.72888e+07	1.57552e+07	0.645438	0.584804	0.23299			3	3	3	1	3	3	3	1
551	SHE10	P53075	Sensitivity to high expression protein 10	>sp|P53075|SHE10_YEAST Outer spore wall assembly protein SHE10 OS=Saccharomyces cerevisiae (strain ATCC 204508 / S288c) GN=SHE10 PE=1 SV=1	P53075	66.862	0	10.406	3	2	Y	-0.772161	0.727152	0.138375	0.58554	0.497988	1	3	1	2		5	1.23347e+07	24769000	14330000	11440000	11234000	14376000		35162000	-46000	11440000	-23928000	-4178000	1.80424e+07	1.04168e+07	0.401083	0.727152	0.138375			6	6	6	1	6	6	6	2
552	CDC25	P04821	Cell division control protein 25	>sp|P04821|CDC25_YEAST Cell division control protein 25 OS=Saccharomyces cerevisiae (strain ATCC 204508 / S288c) GN=CDC25 PE=1 SV=1	P04821	179.09	0	46.232	3	3	Y	-0.772345	0.0228083	1.64191	0.585465	0.497925	3	2	5	13	6	14	1.48357e+08	297950000	109030000	126270000	209770000	301010000	239250000	353590000	-191980000	-112980000	-143820000	-1.49593e+08	3.98152e+07	2.29873e+07	6.50765	0.0228083	1.64191			21	21	21	1	21	21	21	13
553	CHO2	P05374	Phosphatidylethanolamine N-methyltransferase	>sp|P05374|CHO2_YEAST Phosphatidylethanolamine N-methyltransferase OS=Saccharomyces cerevisiae (strain ATCC 204508 / S288c) GN=CHO2 PE=1 SV=1	P05374	101.2	0	53.542	3	3	Y	-0.778097	0.139795	0.854509	0.583135	0.495943	7	7	4	6	5	9	5.09793e+07	1.02793e+08	60688000	37897000	54353000	75568000	127980000	104830000	-14880000	-90083000	-50477000	-5.18133e+07	3.76193e+07	2.17195e+07	2.38557	0.139795	0.854509			14	14	14	1	14	14	14	6
554	SCS2	P40075	Vesicle-associated membrane protein-associated protein SCS2	>sp|P40075|SCS2_YEAST Vesicle-associated membrane protein-associated protein SCS2 OS=Saccharomyces cerevisiae (strain ATCC 204508 / S288c) GN=SCS2 PE=1 SV=3	P40075	26.925	0	85.225	3	3	Y	-0.783377	0.0727266	1.13831	0.581005	0.494132	2	4	2	7	3	8	4.63967e+07	9.38953e+07	41561000	57397000	40232000	102380000	77776000	101530000	-60819000	-20379000	-61298000	-4.74987e+07	2.34875e+07	1.35605e+07	3.50271	0.0727266	1.13831			11	11	11	1	11	11	11	7
555	CBR1	P38626	NADH-cytochrome b5 reductase 1	>sp|P38626|NCB5R_YEAST NADH-cytochrome b5 reductase 1 OS=Saccharomyces cerevisiae (strain ATCC 204508 / S288c) GN=CBR1 PE=1 SV=2	P38626	31.493	0	17.45	3	2	Y	-0.792718	0.641611	0.192728	0.577256	0.490943	3	3	3	6		4	2.88687e+07	58802500	27777000	27656000	31173000	59198000		58407000	-31421000	27656000	-27234000	-10333000	3.2966e+07	1.90329e+07	0.542902	0.641611	0.192728			8	8	8	1	8	8	8	6
556	MDM38	Q08179	Mitochondrial distribution and morphology protein 38	>sp|Q08179|MDM38_YEAST Mitochondrial distribution and morphology protein 38 OS=Saccharomyces cerevisiae (strain ATCC 204508 / S288c) GN=MDM38 PE=1 SV=1	Q08179	65.004	0	14.6	3	2	Y	-0.798113	0.759379	0.119541	0.575101	0.48911	1	2	1	2		2	7.31733e+06	14960500	11103000	10849000	0	14560000		15361000	-3457000	10849000	-15361000	-2.65633e+06	1.31233e+07	7.57676e+06	0.35059	0.759379	0.119541			2	2	2	1	2	2	2	2
557	HXK2	P04807	Hexokinase-2	>sp|P04807|HXKB_YEAST Hexokinase-2 OS=Saccharomyces cerevisiae (strain ATCC 204508 / S288c) GN=HXK2 PE=1 SV=4	P04807	53.942	0	323.31	3	3	Y	-0.800508	0.113817	0.943791	0.574147	0.488299	11	16	15	20	11	24	7.35443e+08	1.50613e+09	523480000	1039200000	643650000	1319500000	1304200000	1894700000	-796020000	-265000000	-1251050000	-770690000	4.93513e+08	2.8493e+08	2.70484	0.113817	0.943791			26	26	25	1	26	26	25	20
558	NOG1	Q02892	Nucleolar GTP-binding protein 1	>sp|Q02892|NOG1_YEAST Nucleolar GTP-binding protein 1 OS=Saccharomyces cerevisiae (strain ATCC 204508 / S288c) GN=NOG1 PE=1 SV=1	Q02892	74.409	0	39.497	3	2	Y	-0.821305	0.725446	0.139395	0.56593	0.48131	4	9	2	6		9	4.38933e+07	91195500	51428000	63589000	16663000	88629000		93762000	-37201000	63589000	-77099000	-1.69037e+07	7.2507e+07	4.18619e+07	0.403796	0.725446	0.139395			13	13	13	1	13	13	13	6
559	ARO2	P28777	Chorismate synthase	>sp|P28777|AROC_YEAST Chorismate synthase OS=Saccharomyces cerevisiae (strain ATCC 204508 / S288c) GN=ARO2 PE=1 SV=1	P28777	40.838	0	80.915	3	3	Y	-0.859575	0.11723	0.930961	0.551115	0.468711	5	9	5	9	5	11	1.38245e+08	2.94947e+08	92344000	171850000	150540000	304520000	210680000	369640000	-212176000	-38830000	-219100000	-156702000	1.02139e+08	5.89699e+07	2.65732	0.11723	0.930961			11	11	11	1	11	11	11	9
560	GCD7	P32502	Translation initiation factor eIF-2B subunit beta	>sp|P32502|EI2BB_YEAST Translation initiation factor eIF-2B subunit beta OS=Saccharomyces cerevisiae (strain ATCC 204508 / S288c) GN=GCD7 PE=1 SV=1	P32502	42.569	0	17.913	3	3	Y	-0.860201	0.372632	0.42872	0.550876	0.468507	5	1	2	3	3	3	5.75677e+07	1.22875e+08	53105000	43323000	76275000	56262000	223130000	89232000	-3157000	-179807000	-12957000	-65307000	9.92809e+07	5.73199e+07	1.13934	0.372632	0.42872			5	5	5	1	5	5	5	3
561	RPS17B;RPS17A	P14127;P02407	40S ribosomal protein S17-B;40S ribosomal protein S17-A	>sp|P14127|RS17B_YEAST 40S ribosomal protein S17-B OS=Saccharomyces cerevisiae (strain ATCC 204508 / S288c) GN=RPS17B PE=1 SV=1;>sp|P02407|RS17A_YEAST 40S ribosomal protein S17-A OS=Saccharomyces cerevisiae (strain ATCC 204508 / S288c) GN=RPS17A PE=1 SV=1	P14127;P02407	15.803	0	16.86	3	3	Y	-0.900955	0.401667	0.396134	0.535532	0.455458	1	2	1	5	1	1	2.22487e+07	48849000	21679000	27392000	17675000	98630000	27427000	20490000	-76951000	-35000	-2815000	-2.66003e+07	4.36271e+07	2.51881e+07	1.05607	0.401667	0.396134			5;5	5;5	5;5	2	5	5	5	5
562	RPL35B;RPL35A	P0CX85;P0CX84	60S ribosomal protein L35-B;60S ribosomal protein L35-A	>sp|P0CX85|RL35B_YEAST 60S ribosomal protein L35-B OS=Saccharomyces cerevisiae (strain ATCC 204508 / S288c) GN=RPL35B PE=1 SV=1;>sp|P0CX84|RL35A_YEAST 60S ribosomal protein L35-A OS=Saccharomyces cerevisiae (strain ATCC 204508 / S288c) GN=RPL35A PE=1 SV=1	P0CX85;P0CX84	13.909	0	13.744	3	3	Y	-0.904842	0.197762	0.703858	0.534091	0.454232	1	2	1	2	1	1	25510000	5.61607e+07	40058000	36472000	0	93121000	35825000	39536000	-53063000	647000	-39536000	-3.06507e+07	2.79357e+07	1.61287e+07	1.90038	0.197762	0.703858			2;2	2;2	2;2	2	2	2	2	2
563	NPA3	P47122	GTPase NPA3	>sp|P47122|GPN1_YEAST GPN-loop GTPase 1 OS=Saccharomyces cerevisiae (strain ATCC 204508 / S288c) GN=NPA3 PE=1 SV=1	P47122	43.194	0	18.992	2	3	Y	-0.90549	0.0848103	1.07155	0.533851	0.454028	1	2		1	2	4	23545000	51858000	27381000	19709000		41991000	60986000	52597000	-14610000	-41277000	-52597000	-3.61613e+07	1.95033e+07	1.12603e+07	3.21141	0.0848103	1.07155			4	4	4	1	4	4	4	1
564	ALD5	P40047	Aldehyde dehydrogenase 5, mitochondrial	>sp|P40047|ALDH5_YEAST Aldehyde dehydrogenase 5, mitochondrial OS=Saccharomyces cerevisiae (strain ATCC 204508 / S288c) GN=ALD5 PE=1 SV=4	P40047	56.692	0	10.209	3	2	Y	-0.9158	0.809281	0.0919004	0.53005	0.450795	2	5	2	4		2	6.23833e+06	13838500	0	18715000	0	12659000		15018000	-12659000	18715000	-15018000	-2.98733e+06	1.88317e+07	1.08725e+07	0.27476	0.809281	0.0919004			7	5	5	1	7	5	5	3
565	NUP133	P36161	Nucleoporin NUP133	>sp|P36161|NU133_YEAST Nucleoporin NUP133 OS=Saccharomyces cerevisiae (strain ATCC 204508 / S288c) GN=NUP133 PE=1 SV=1	P36161	133.32	0	3.2684	2	2	Y	-0.934887	0.420686	0.376042	0.523084	0.444871	1	1		2		2	3832650	8615200	4794000	2871300		9385000		7845400	-4591000	2871300	-7845400	-3.18837e+06	5.49431e+06	3.17214e+06	1.00511	0.420686	0.376042			3	3	3	1	3	3	3	2
566	MVD1	P32377	Diphosphomevalonate decarboxylase	>sp|P32377|MVD1_YEAST Diphosphomevalonate decarboxylase OS=Saccharomyces cerevisiae (strain ATCC 204508 / S288c) GN=MVD1 PE=1 SV=2	P32377	44.115	0	50.367	2	2	Y	-0.944442	0.585257	0.232653	0.51963	0.441934	2	4		2		7	39959000	90418500	29390000	50528000		51657000		129180000	-22267000	50528000	-129180000	-3.36397e+07	9.03922e+07	5.21879e+07	0.644587	0.585257	0.232653			8	8	8	1	8	8	8	2
567	ABP140	Q08641	tRNA(Thr) (cytosine(32)-N(3))-methyltransferase	>sp|Q08641|AB140_YEAST tRNA(Thr) (cytosine(32)-N(3))-methyltransferase OS=Saccharomyces cerevisiae (strain ATCC 204508 / S288c) GN=ABP140 PE=1 SV=3	Q08641	71.485	0	7.9344	3	2	Y	-0.947745	0.686871	0.163125	0.518442	0.440923	1	1	1	2		1	2.57947e+06	5850150	3752300	3986100	0	6010400		5689900	-2258100	3986100	-5689900	-1.32063e+06	4.90565e+06	2.83228e+06	0.46628	0.686871	0.163125			3	3	3	1	3	3	3	2
568	KAP95	Q06142	Importin subunit beta-1	>sp|Q06142|IMB1_YEAST Importin subunit beta-1 OS=Saccharomyces cerevisiae (strain ATCC 204508 / S288c) GN=KAP95 PE=1 SV=1	Q06142	94.775	0	19.021	3	3	Y	-0.947883	0.133193	0.87552	0.518393	0.440881	2	4	1	4	2	2	1.86053e+07	4.22003e+07	29284000	26532000	0	33690000	59285000	33626000	-4406000	-32753000	-33626000	-23595000	1.66239e+07	9.59781e+06	2.45837	0.133193	0.87552			7	7	7	1	7	7	7	4
569	AAC1	P04710	ADP,ATP carrier protein 1	>sp|P04710|ADT1_YEAST ADP,ATP carrier protein 1 OS=Saccharomyces cerevisiae (strain ATCC 204508 / S288c) GN=AAC1 PE=1 SV=1	P04710	34.12	0	5.3126	3	3	Y	-0.954568	0.703326	0.152843	0.515996	0.438843	1	2	3	3	2	2	1.00017e+07	22791000	0	0	30005000	0	68373000	0	0	-68373000	30005000	-1.27893e+07	5.04206e+07	2.91103e+07	0.43934	0.703326	0.152843			4	2	2	1	4	2	2	1
570	SEC18	P18759	Vesicular-fusion protein SEC18	>sp|P18759|SEC18_YEAST Vesicular-fusion protein SEC18 OS=Saccharomyces cerevisiae (strain ATCC 204508 / S288c) GN=SEC18 PE=1 SV=2	P18759	84.055	0	6.2332	2	2	Y	-0.961286	0.520754	0.283368	0.513599	0.436804		2	1	2		1	7274100	16653000		7062900	7485300	20892000		12414000	-20892000	7062900	-4928700	-6252600	1.40244e+07	8.09699e+06	0.772213	0.520754	0.283368			3	3	3	1	3	3	3	2
571	NOG2	P53742	Nucleolar GTP-binding protein 2	>sp|P53742|NOG2_YEAST Nucleolar GTP-binding protein 2 OS=Saccharomyces cerevisiae (strain ATCC 204508 / S288c) GN=NOG2 PE=1 SV=1	P53742	55.488	0	10.612	3	2	Y	-0.967921	0.649704	0.187285	0.511242	0.4348	2	1	1	3		3	14126000	32488500	24962000	17416000	0	33065000		31912000	-8103000	17416000	-31912000	-7533000	2.46689e+07	1.42426e+07	0.528906	0.649704	0.187285			5	5	5	1	5	5	5	3
572	SLC1	P33333	Probable 1-acyl-sn-glycerol-3-phosphate acyltransferase	>sp|P33333|PLSC_YEAST Probable 1-acyl-sn-glycerol-3-phosphate acyltransferase OS=Saccharomyces cerevisiae (strain ATCC 204508 / S288c) GN=SLC1 PE=1 SV=1	P33333	33.887	0	35.414	3	3	Y	-0.968626	0.334374	0.475768	0.510993	0.434588	2	3	2	4	1	4	31103000	71569000	31979000	25683000	35647000	36281000	130130000	48296000	-4302000	-104447000	-12649000	-40466000	5.55661e+07	3.20811e+07	1.26137	0.334374	0.475768			6	6	6	1	6	6	6	4
573	APA1	P16550	Protein APA1;5,5-P-1,P-4-tetraphosphate phosphorylase;ADP-sulfurylase	>sp|P16550|APA1_YEAST Protein APA1 OS=Saccharomyces cerevisiae (strain ATCC 204508 / S288c) GN=APA1 PE=1 SV=4	P16550	36.492	0	21.524	2	3	Y	-0.976231	0.351937	0.453535	0.508306	0.432303	1	6		3	1	4	25978500	6.00933e+07	0	51957000		67926000	24573000	87781000	-67926000	27384000	-87781000	-4.27743e+07	6.15646e+07	3.55443e+07	1.20341	0.351937	0.453535			8	8	8	1	8	8	8	3
574	RPS31;RPL40B;RPL40A;UBI4	P05759;P0CH09;P0CH08;P0CG63	Ubiquitin-40S ribosomal protein S31;Ubiquitin;40S ribosomal protein S31;Ubiquitin-60S ribosomal protein L40;Ubiquitin;60S ribosomal protein L40;Polyubiquitin;Ubiquitin	>sp|P05759|RS31_YEAST Ubiquitin-40S ribosomal protein S31 OS=Saccharomyces cerevisiae (strain ATCC 204508 / S288c) GN=RPS31 PE=1 SV=3;>sp|P0CH09|RL40B_YEAST Ubiquitin-60S ribosomal protein L40 OS=Saccharomyces cerevisiae (strain ATCC 204508 / S288c) GN=RPL	P05759;P0CH09;P0CH08;P0CG63	17.216	0	54.86	3	3	Y	-0.985606	0.0174801	1.75746	0.505014	0.429503	4	5	4	5	5	5	2.04727e+08	476660000	245920000	189580000	178680000	450700000	519580000	459700000	-204780000	-330000000	-281020000	-2.71933e+08	6.31026e+07	3.64323e+07	7.46407	0.0174801	1.75746			6;5;5;5	6;5;5;5	6;5;5;5	4	6	6	6	5
575	GCD6	P32501	Translation initiation factor eIF-2B subunit epsilon	>sp|P32501|EI2BE_YEAST Translation initiation factor eIF-2B subunit epsilon OS=Saccharomyces cerevisiae (strain ATCC 204508 / S288c) GN=GCD6 PE=1 SV=1	P32501	81.16	0	32.632	3	3	Y	-0.990215	0.234145	0.630516	0.503403	0.428132	9	4	2	8	5	10	70776000	1.65313e+08	142830000	33714000	35784000	125650000	193580000	176710000	17180000	-159866000	-140926000	-9.45373e+07	9.72124e+07	5.61256e+07	1.68439	0.234145	0.630516			14	14	14	1	14	14	14	8
576	THR1	P17423	Homoserine kinase	>sp|P17423|KHSE_YEAST Homoserine kinase OS=Saccharomyces cerevisiae (strain ATCC 204508 / S288c) GN=THR1 PE=1 SV=4	P17423	38.712	0	54.094	3	2	Y	-1.00885	0.611793	0.213396	0.496943	0.422638	1	3	3	5		7	44466000	105210500	20454000	60520000	52424000	89051000		121370000	-68597000	60520000	-68946000	-2.56743e+07	7.46467e+07	4.30973e+07	0.59573	0.611793	0.213396			8	8	8	1	8	8	8	5
577	NOP6	Q07623	Nucleolar protein 6	>sp|Q07623|NOP6_YEAST Nucleolar protein 6 OS=Saccharomyces cerevisiae (strain ATCC 204508 / S288c) GN=NOP6 PE=1 SV=1	Q07623	25.216	0	20.672	3	2	Y	-1.02416	0.573844	0.241206	0.491697	0.418177	1	3	2	2		3	15860000	37926500	0	17372000	30208000	30686000		45167000	-30686000	17372000	-14959000	-9.42433e+06	2.45024e+07	1.41465e+07	0.666197	0.573844	0.241206			5	5	5	1	5	5	5	2
578	LIA1	P47120	Deoxyhypusine hydroxylase	>sp|P47120|DOHH_YEAST Deoxyhypusine hydroxylase OS=Saccharomyces cerevisiae (strain ATCC 204508 / S288c) GN=LIA1 PE=1 SV=1	P47120	36.164	0	32.297	3	2	Y	-1.03107	0.660698	0.179997	0.489348	0.416179	1	9	5	9		10	77890000	187155000	0	134910000	98760000	161280000		213030000	-161280000	134910000	-114270000	-46880000	1.5918e+08	9.19025e+07	0.510106	0.660698	0.179997			13	13	13	1	13	13	13	9
579	EMP47	P43555	Protein EMP47	>sp|P43555|EMP47_YEAST Protein EMP47 OS=Saccharomyces cerevisiae (strain ATCC 204508 / S288c) GN=EMP47 PE=1 SV=1	P43555	50.33	0	128.81	3	3	Y	-1.03652	0.112917	0.94724	0.487501	0.414608	8	7	6	14	12	14	2.06677e+08	4.98487e+08	299510000	135900000	184620000	411640000	619400000	464420000	-112130000	-483500000	-279800000	-291810000	1.85976e+08	1.07373e+08	2.71771	0.112917	0.94724			19	19	19	1	19	19	19	14
580	VIP1	Q06685	Inositol hexakisphosphate and diphosphoinositol-pentakisphosphate kinase	>sp|Q06685|VIP1_YEAST Inositol hexakisphosphate and diphosphoinositol-pentakisphosphate kinase OS=Saccharomyces cerevisiae (strain ATCC 204508 / S288c) GN=VIP1 PE=1 SV=1	Q06685	129.75	0	6.0714	2	2	Y	-1.03809	0.431211	0.365311	0.486971	0.414158		2	2	3		5	11769750	28418500		9670500	13869000	29412000		27425000	-29412000	9670500	-13556000	-1.10992e+07	1.96567e+07	1.13488e+07	0.978001	0.431211	0.365311			5	5	5	1	5	5	5	3
581	NAT1	P12945	N-terminal acetyltransferase A complex subunit NAT1	>sp|P12945|NAT1_YEAST N-terminal acetyltransferase A complex subunit NAT1 OS=Saccharomyces cerevisiae (strain ATCC 204508 / S288c) GN=NAT1 PE=1 SV=2	P12945	98.904	0	18.771	3	3	Y	-1.03957	0.297799	0.526076	0.486472	0.413734	1	2	2	4	1	2	5.79517e+06	14007000	0	5920500	11465000	10705000	22852000	8464000	-10705000	-16931500	3001000	-8.21183e+06	1.01975e+07	5.8875e+06	1.39479	0.297799	0.526076			5	5	5	1	5	5	5	4
582	YIL108W	P40483	Putative zinc metalloproteinase YIL108W	>sp|P40483|YIK8_YEAST Putative zinc metalloproteinase YIL108W OS=Saccharomyces cerevisiae (strain ATCC 204508 / S288c) GN=YIL108W PE=1 SV=1	P40483	77.413	0	11.623	3	3	Y	-1.04319	0.192854	0.714771	0.485252	0.412696	1	2	1	2	1	3	4.83183e+06	1.1708e+07	9695000	4800500	0	9667500	16610000	8846400	27500	-11809500	-8846400	-6.87613e+06	6.15955e+06	3.55622e+06	1.93355	0.192854	0.714771			3	3	3	1	3	3	3	2
583	EDE1	P34216	EH domain-containing and endocytosis protein 1	>sp|P34216|EDE1_YEAST EH domain-containing and endocytosis protein 1 OS=Saccharomyces cerevisiae (strain ATCC 204508 / S288c) GN=EDE1 PE=1 SV=2	P34216	150.78	0	140.69	3	3	Y	-1.04643	0.000594846	3.2256	0.484164	0.411771	4	6	4	12	6	12	106827000	2.59433e+08	102570000	87791000	130120000	250480000	237740000	290080000	-147910000	-149949000	-159960000	-1.52606e+08	6.44955e+06	3.72365e+06	40.983	0.000594846	3.2256			13	13	13	1	13	13	13	12
584	PTK2	P47116	Serine/threonine-protein kinase PTK2/STK2	>sp|P47116|PTK2_YEAST Serine/threonine-protein kinase PTK2/STK2 OS=Saccharomyces cerevisiae (strain ATCC 204508 / S288c) GN=PTK2 PE=1 SV=1	P47116	91.399	0	12.477	3	3	Y	-1.04674	0.0312561	1.50507	0.484061	0.411683	2	2	3	4	2	5	1.43253e+07	34797000	11339000	10477000	21160000	29217000	26231000	48943000	-17878000	-15754000	-27783000	-2.04717e+07	6.42024e+06	3.70673e+06	5.52284	0.0312561	1.50507			8	8	8	1	8	8	8	4
585	PGA3	Q12746	Plasma membrane-associated coenzyme Q6 reductase PGA3	>sp|Q12746|PGA3_YEAST Plasma membrane-associated coenzyme Q6 reductase PGA3 OS=Saccharomyces cerevisiae (strain ATCC 204508 / S288c) GN=PGA3 PE=1 SV=1	Q12746	35.287	0	26.252	2	3	Y	-1.04723	0.0840268	1.07558	0.483895	0.411542	1	1		4	2	4	34288000	83316000	68576000	0		116300000	36321000	97327000	-47724000	-36321000	-97327000	-6.04573e+07	3.24351e+07	1.87264e+07	3.22845	0.0840268	1.07558			7	7	7	1	7	7	7	4
586	TY1B-H	O13535	Transposon Ty1-H Gag-Pol polyprotein;Capsid protein;Ty1 protease;Integrase;Reverse transcriptase/ribonuclease H	>sp|O13535|YH11B_YEAST Transposon Ty1-H Gag-Pol polyprotein OS=Saccharomyces cerevisiae (strain ATCC 204508 / S288c) GN=TY1B-H PE=3 SV=1	O13535	202.81	0.00094518	2.3227	3	3	Y	-1.05774	0.683893	0.165012	0.480383	0.408555	16	31	16	24	21	26	722433	1.76827e+06	0	2167300	0	0	0	5304800	0	2167300	-5304800	-1.04583e+06	3.84427e+06	2.21949e+06	0.471205	0.683893	0.165012			39	1	0	1	39	1	0	0
587	HRK1	Q08732	Serine/threonine-protein kinase HRK1	>sp|Q08732|HRK1_YEAST Serine/threonine-protein kinase HRK1 OS=Saccharomyces cerevisiae (strain ATCC 204508 / S288c) GN=HRK1 PE=1 SV=1	Q08732	85.695	0	65.511	3	3	Y	-1.06665	0.188163	0.725466	0.477425	0.406039	8	7	7	11	8	13	1.41342e+08	348100000	188040000	77877000	158110000	230440000	480430000	333430000	-42400000	-402553000	-175320000	-2.06758e+08	1.82123e+08	1.05149e+08	1.96633	0.188163	0.725466			16	16	16	1	16	16	16	11
588	YMR226C	Q05016	Uncharacterized oxidoreductase YMR226C	>sp|Q05016|YM71_YEAST NADP-dependent 3-hydroxy acid dehydrogenase OS=Saccharomyces cerevisiae (strain ATCC 204508 / S288c) GN=YMR226C PE=1 SV=1	Q05016	29.158	0	38.551	2	2	Y	-1.08408	0.342361	0.465516	0.471695	0.401165		2	2	5		7	40927500	102021500		24329000	57526000	82783000		121260000	-82783000	24329000	-63734000	-4.07293e+07	5.71415e+07	3.29907e+07	1.23457	0.342361	0.465516			7	7	7	1	7	7	7	5
589	GSF2	Q04697	Glucose-signaling factor 2	>sp|Q04697|GSF2_YEAST Glucose-signaling factor 2 OS=Saccharomyces cerevisiae (strain ATCC 204508 / S288c) GN=GSF2 PE=1 SV=1	Q04697	45.869	0	24.73	3	3	Y	-1.09208	0.140185	0.853298	0.469084	0.398945	5	5	2	9	3	11	84196000	2.11047e+08	114850000	75137000	62601000	244960000	108140000	280040000	-130110000	-33003000	-217439000	-1.26851e+08	9.22612e+07	5.3267e+07	2.38141	0.140185	0.853298			13	13	12	1	13	13	12	9
590	EDC3	P39998	Enhancer of mRNA-decapping protein 3	>sp|P39998|EDC3_YEAST Enhancer of mRNA-decapping protein 3 OS=Saccharomyces cerevisiae (strain ATCC 204508 / S288c) GN=EDC3 PE=1 SV=1	P39998	61.339	0	35.197	2	3	Y	-1.10365	0.0473942	1.32428	0.465339	0.39576	1		1	4	4	9	52214000	1.31933e+08	52074000		52354000	106880000	108290000	180630000	-54806000	-108290000	-128276000	-97124000	3.79864e+07	2.19315e+07	4.42852	0.0473942	1.32428			10	10	10	1	10	10	10	4
591	TCP1	P12612	T-complex protein 1 subunit alpha	>sp|P12612|TCPA_YEAST T-complex protein 1 subunit alpha OS=Saccharomyces cerevisiae (strain ATCC 204508 / S288c) GN=TCP1 PE=1 SV=2	P12612	60.48	0	48.828	3	3	Y	-1.10555	0.0935384	1.02901	0.464725	0.395238	7	8	2	9	6	17	69272000	1.75267e+08	85495000	89468000	32853000	123400000	216080000	186320000	-37905000	-126612000	-153467000	-1.05995e+08	6.04769e+07	3.49163e+07	3.03568	0.0935384	1.02901			19	19	19	1	19	19	19	9
592	ARP3	P47117	Actin-related protein 3	>sp|P47117|ARP3_YEAST Actin-related protein 3 OS=Saccharomyces cerevisiae (strain ATCC 204508 / S288c) GN=ARP3 PE=1 SV=1	P47117	49.541	0	12.262	2	2	Y	-1.11537	0.569661	0.244383	0.461574	0.392558	1	3		2		5	7227000	18410000	0	14454000		15800000		21020000	-15800000	14454000	-21020000	-7.45533e+06	1.91527e+07	1.10578e+07	0.674214	0.569661	0.244383			5	5	5	1	5	5	5	2
593	CCT6	P39079	T-complex protein 1 subunit zeta	>sp|P39079|TCPZ_YEAST T-complex protein 1 subunit zeta OS=Saccharomyces cerevisiae (strain ATCC 204508 / S288c) GN=CCT6 PE=1 SV=1	P39079	59.923	0	76.841	3	3	Y	-1.11735	0.13981	0.854463	0.460939	0.392018	2	8	1	8	7	9	5.22377e+07	1.33253e+08	32419000	92659000	31635000	169680000	112570000	117510000	-137261000	-19911000	-85875000	-8.10157e+07	5.88257e+07	3.3963e+07	2.38541	0.13981	0.854463			12	12	12	1	12	12	12	8
594	RPS19B;RPS19A	P07281;P07280	40S ribosomal protein S19-B;40S ribosomal protein S19-A	>sp|P07281|RS19B_YEAST 40S ribosomal protein S19-B OS=Saccharomyces cerevisiae (strain ATCC 204508 / S288c) GN=RPS19B PE=1 SV=2;>sp|P07280|RS19A_YEAST 40S ribosomal protein S19-A OS=Saccharomyces cerevisiae (strain ATCC 204508 / S288c) GN=RPS19A PE=1 SV=2	P07281;P07280	15.891	0	9.0358	3	2	Y	-1.18472	0.450002	0.346786	0.43991	0.374133	1	1	1	3		2	1.02322e+07	27349000	12849000	6695500	11152000	35905000		18793000	-23056000	6695500	-7641000	-8000500	1.4879e+07	8.5904e+06	0.93133	0.450002	0.346786			3;3	3;3	3;3	2	3	3	3	3
595	CRM1	P30822	Exportin-1	>sp|P30822|XPO1_YEAST Exportin-1 OS=Saccharomyces cerevisiae (strain ATCC 204508 / S288c) GN=CRM1 PE=1 SV=1	P30822	124.1	0	9.6163	2	2	Y	-1.19109	0.551619	0.258361	0.437972	0.372485	2	4		2		1	9913500	26614500	0	19827000		31089000		22140000	-31089000	19827000	-22140000	-11134000	2.71838e+07	1.56946e+07	0.709417	0.551619	0.258361			7	7	7	1	7	7	7	2
596	SSF1	P38789	Ribosome biogenesis protein SSF1	>sp|P38789|SSF1_YEAST Ribosome biogenesis protein SSF1 OS=Saccharomyces cerevisiae (strain ATCC 204508 / S288c) GN=SSF1 PE=1 SV=1	P38789;Q12153	51.763	0	4.1356	3	3	Y	-1.21236	0.0971155	1.01271	0.431562	0.367034	1	2	1	1	1	1	5379000	1.46553e+07	0	6121000	10016000	12989000	17891000	13086000	-12989000	-11770000	-3070000	-9.27633e+06	5.40929e+06	3.12306e+06	2.97028	0.0971155	1.01271			3;1	3;1	3;1	2	3	3	3	1
597	NAN1	Q02931	NET1-associated nuclear protein 1	>sp|Q02931|UTP17_YEAST NET1-associated nuclear protein 1 OS=Saccharomyces cerevisiae (strain ATCC 204508 / S288c) GN=NAN1 PE=1 SV=1	Q02931	101.24	0	4.1716	2	2	Y	-1.22315	0.42265	0.374019	0.428348	0.3643	1	1			1	1	2011300	5521000	0	4022600			11042000	0	0	-7019400	0	-2339800	4.05265e+06	2339800	1	0.42265	0.374019			2	2	2	1	2	2	2	0
598	EFB1	P32471	Elongation factor 1-beta	>sp|P32471|EF1B_YEAST Elongation factor 1-beta OS=Saccharomyces cerevisiae (strain ATCC 204508 / S288c) GN=EFB1 PE=1 SV=4	P32471	22.627	0	64.771	3	3	Y	-1.22385	0.29771	0.526206	0.428138	0.364122	3	6	4	8	1	5	120987000	332270500	98545000	99856000	164560000	464050000	8271500	524490000	-365505000	91584500	-359930000	-211283500	2.62306e+08	1.51443e+08	1.39514	0.29771	0.526206			8	8	8	1	8	8	8	8
599	TIF5	P38431;P38431-2	Eukaryotic translation initiation factor 5	>sp|P38431|IF5_YEAST Eukaryotic translation initiation factor 5 OS=Saccharomyces cerevisiae (strain ATCC 204508 / S288c) GN=TIF5 PE=1 SV=1;>sp|P38431-2|IF5_YEAST Isoform Short of Eukaryotic translation initiation factor 5 OS=Saccharomyces cerevisiae (strai	P38431;P38431-2	45.261	0	53.357	3	2	Y	-1.2302	0.569068	0.244836	0.426257	0.362522	1	4	1	6		4	4.84003e+07	133510000	34481000	76207000	34513000	158220000		108800000	-123739000	76207000	-74287000	-4.06063e+07	1.04141e+08	6.0126e+07	0.675354	0.569068	0.244836			8;7	8;7	8;7	2	8	8	8	6
600	SBA1	P28707	Co-chaperone protein SBA1	>sp|P28707|SBA1_YEAST Co-chaperone protein SBA1 OS=Saccharomyces cerevisiae (strain ATCC 204508 / S288c) GN=SBA1 PE=1 SV=3	P28707	24.081	0	6.1204	3	2	Y	-1.25398	0.29942	0.523719	0.419291	0.356598	1	1	1	2		2	1.10873e+07	31092000	10345000	0	22917000	33462000		28722000	-23117000	0	-5805000	-9.64067e+06	1.20264e+07	6.94342e+06	1.38846	0.29942	0.523719			2	2	2	1	2	2	2	2
601	CKB2	P38930	Casein kinase II subunit beta	>sp|P38930|CSK2C_YEAST Casein kinase II subunit beta OS=Saccharomyces cerevisiae (strain ATCC 204508 / S288c) GN=CKB2 PE=1 SV=1	P38930	29.842	0	3.5048	2	2	Y	-1.26185	0.369735	0.432109	0.417008	0.354656		1	1	2		1	5094100	14363500		4584700	5603500	11690000		17037000	-11690000	4584700	-11433500	-6179600	9.32304e+06	5.38266e+06	1.14806	0.369735	0.432109			2	2	2	1	2	2	2	2
602	TSC13	Q99190	Very-long-chain enoyl-CoA reductase	>sp|Q99190|TECR_YEAST Very-long-chain enoyl-CoA reductase OS=Saccharomyces cerevisiae (strain ATCC 204508 / S288c) GN=TSC13 PE=1 SV=1	Q99190	36.767	0	11.3	3	3	Y	-1.26547	0.156839	0.804547	0.415963	0.353767	3	2	2	5	4	5	44426000	1.2558e+08	56685000	32563000	44030000	163970000	41449000	171320000	-107285000	-8886000	-127290000	-8.11537e+07	6.33799e+07	3.65924e+07	2.21777	0.156839	0.804547			6	6	6	1	6	6	6	5
603	FRE1	P32791	Ferric/cupric reductase transmembrane component 1	>sp|P32791|FRE1_YEAST Ferric/cupric reductase transmembrane component 1 OS=Saccharomyces cerevisiae (strain ATCC 204508 / S288c) GN=FRE1 PE=1 SV=1	P32791	78.853	0	10.854	2	3	Y	-1.26997	0.275605	0.559712	0.41467	0.352667		1	1	5	1	4	19832000	5.62343e+07		39664000	0	84661000	27032000	57010000	-84661000	12632000	-57010000	-43013000	5.0134e+07	2.89449e+07	1.48603	0.275605	0.559712	77	201	5	5	5	1	5	5	5	5
604	YOL098C	Q12496	Uncharacterized protein YOL098C	>sp|Q12496|YO098_YEAST Uncharacterized protein YOL098C OS=Saccharomyces cerevisiae (strain ATCC 204508 / S288c) GN=YOL098C PE=1 SV=1	Q12496	118.39	0	3.483	2	3	Y	-1.2702	0.0445384	1.35127	0.414604	0.352611		1	1	2	1	2	5526000	1.56717e+07		11052000	0	13591000	17921000	15503000	-13591000	-6869000	-15503000	-1.19877e+07	4.53481e+06	2.61817e+06	4.57864	0.0445384	1.35127			4	4	4	1	4	4	4	2
605	REG1	Q00816	Resistance to glucose repression protein 1	>sp|Q00816|REG1_YEAST Resistance to glucose repression protein 1 OS=Saccharomyces cerevisiae (strain ATCC 204508 / S288c) GN=REG1 PE=1 SV=1	Q00816	112.61	0	263.53	3	3	Y	-1.33274	0.0641692	1.19267	0.397013	0.33765	13	7	12	21	17	22	2.76353e+08	818460000	407580000	111750000	309730000	703960000	908020000	843400000	-296380000	-796270000	-533670000	-5.42107e+08	2.50052e+08	1.44367e+08	3.75505	0.0641692	1.19267	30	576	31	31	31	1	31	31	31	21
606	MDN1	Q12019	Midasin	>sp|Q12019|MDN1_YEAST Midasin OS=Saccharomyces cerevisiae (strain ATCC 204508 / S288c) GN=MDN1 PE=1 SV=1	Q12019	559.3	0	15.736	2	2	Y	-1.33794	0.42265	0.374019	0.395586	0.336437		2	1	5	1		2704950	8040000		5409900	0	0	16080000		0	-10670100	0	-3556700	6.16039e+06	3556700	1	0.42265	0.374019			8	8	8	1	8	8	8	5
607	GPM1	P00950	Phosphoglycerate mutase 1	>sp|P00950|PMG1_YEAST Phosphoglycerate mutase 1 OS=Saccharomyces cerevisiae (strain ATCC 204508 / S288c) GN=GPM1 PE=1 SV=3	P00950	27.608	0	166.43	3	3	Y	-1.34632	0.274041	0.562185	0.393294	0.334488	11	13	16	21	6	21	1.81257e+09	5.41894e+09	989700000	1698900000	2749100000	7087400000	474410000	8695000000	-6097700000	1224490000	-5945900000	-3606370000	4.18434e+09	2.41583e+09	1.49281	0.274041	0.562185			21	21	21	1	21	21	21	21
608	PUF3	Q07807	mRNA-binding protein PUF3	>sp|Q07807|PUF3_YEAST mRNA-binding protein PUF3 OS=Saccharomyces cerevisiae (strain ATCC 204508 / S288c) GN=PUF3 PE=1 SV=1	Q07807	98.067	0	18.523	2	2	Y	-1.36388	0.369821	0.432009	0.388536	0.330441		1	1	2		4	10669950	32290000		8704900	12635000	17474000		47106000	-17474000	8704900	-34471000	-1.44134e+07	2.17501e+07	1.25574e+07	1.1478	0.369821	0.432009			5	5	5	1	5	5	5	2
609	RPS12	P48589	40S ribosomal protein S12	>sp|P48589|RS12_YEAST 40S ribosomal protein S12 OS=Saccharomyces cerevisiae (strain ATCC 204508 / S288c) GN=RPS12 PE=1 SV=1	P48589	15.471	0	16.994	3	2	Y	-1.37413	0.48487	0.314375	0.385785	0.328102	2	1	1	4		1	1.5796e+07	48143500	27114000	12447000	7826900	79776000		16511000	-52662000	12447000	-8684100	-16299700	3.32159e+07	1.91772e+07	0.849953	0.48487	0.314375			4	4	4	1	4	4	4	4
610	RPL43B;RPL43A	P0CX26;P0CX25	60S ribosomal protein L43-B;60S ribosomal protein L43-A	>sp|P0CX26|RL43B_YEAST 60S ribosomal protein L43-B OS=Saccharomyces cerevisiae (strain ATCC 204508 / S288c) GN=RPL43B PE=1 SV=1;>sp|P0CX25|RL43A_YEAST 60S ribosomal protein L43-A OS=Saccharomyces cerevisiae (strain ATCC 204508 / S288c) GN=RPL43A PE=1 SV=1	P0CX26;P0CX25	10.091	0	11.993	3	2	Y	-1.38318	0.43942	0.35712	0.383372	0.326049	1	1	1	3		1	28647000	87861000	29726000	20622000	35593000	116790000		58932000	-87064000	20622000	-23339000	-29927000	5.41444e+07	3.12603e+07	0.957348	0.43942	0.35712			3;3	3;3	3;3	2	3	3	3	3
611	FEN1	P25358	Elongation of fatty acids protein 2	>sp|P25358|ELO2_YEAST Elongation of fatty acids protein 2 OS=Saccharomyces cerevisiae (strain ATCC 204508 / S288c) GN=ELO2 PE=1 SV=1	P25358	40.002	0	6.2184	3	2	Y	-1.39479	0.38406	0.415601	0.3803	0.323437	1	1	1	2		2	3.36787e+07	104127500	31514000	28462000	41060000	92805000		115450000	-61291000	28462000	-74390000	-3.57397e+07	5.59847e+07	3.23228e+07	1.10571	0.38406	0.415601	12	338	2	2	2	1	2	2	2	2
612	RPS6B;RPS6A	P0CX38;P0CX37	40S ribosomal protein S6-B;40S ribosomal protein S6-A	>sp|P0CX38|RS6B_YEAST 40S ribosomal protein S6-B OS=Saccharomyces cerevisiae (strain ATCC 204508 / S288c) GN=RPS6B PE=1 SV=1;>sp|P0CX37|RS6A_YEAST 40S ribosomal protein S6-A OS=Saccharomyces cerevisiae (strain ATCC 204508 / S288c) GN=RPS6A PE=1 SV=1	P0CX38;P0CX37	26.996	0	169.5	3	3	Y	-1.39773	0.275837	0.559348	0.379526	0.322778	9	12	12	16	1	19	647430000	2.0058e+09	568940000	408160000	965190000	3338100000	52510000	2626800000	-2769160000	355650000	-1661610000	-1.35837e+09	1.58432e+09	9.14708e+08	1.48503	0.275837	0.559348	39	180	20;20	20;20	20;20	2	20	20	20	16
613	ZRT3	P34240	Zinc-regulated transporter 3	>sp|P34240|ZRT3_YEAST Zinc-regulated transporter 3 OS=Saccharomyces cerevisiae (strain ATCC 204508 / S288c) GN=ZRT3 PE=1 SV=2	P34240	55.402	0	7.5974	3	2	Y	-1.40625	0.341553	0.466542	0.377292	0.320878	1	2	1	1		3	8.61863e+06	26859500	8633300	4739600	12483000	20300000		33419000	-11666700	4739600	-20936000	-9287700	1.30021e+07	7.50675e+06	1.23725	0.341553	0.466542			3	3	3	1	3	3	3	1
614	SAC1	P32368	Phosphoinositide phosphatase SAC1	>sp|P32368|SAC1_YEAST Phosphoinositide phosphatase SAC1 OS=Saccharomyces cerevisiae (strain ATCC 204508 / S288c) GN=SAC1 PE=1 SV=1	P32368	71.124	0	72.769	3	3	Y	-1.41434	0.251202	0.599977	0.375182	0.319084	5	7	3	7	8	9	6.01823e+07	1.8861e+08	66708000	51050000	62789000	98169000	339010000	128650000	-31461000	-287960000	-65861000	-1.28427e+08	1.39226e+08	8.03821e+07	1.59771	0.251202	0.599977			15	15	15	1	15	15	15	7
615	KRE6	P32486	Beta-glucan synthesis-associated protein KRE6	>sp|P32486|KRE6_YEAST Beta-glucan synthesis-associated protein KRE6 OS=Saccharomyces cerevisiae (strain ATCC 204508 / S288c) GN=KRE6 PE=1 SV=2	P32486	80.122	0	8.8775	2	2	Y	-1.42815	0.491204	0.308738	0.371606	0.316043	1	2		3		3	9596000	30363000	0	19192000		28230000		32496000	-28230000	19192000	-32496000	-1.38447e+07	2.869e+07	1.65642e+07	0.83582	0.491204	0.308738			3	3	3	1	3	3	3	3
616	CYR1	P08678	Adenylate cyclase	>sp|P08678|CYAA_YEAST Adenylate cyclase OS=Saccharomyces cerevisiae (strain ATCC 204508 / S288c) GN=CYR1 PE=1 SV=2	P08678	227.83	0	9.8513	3	3	Y	-1.43358	0.0272678	1.56435	0.370212	0.314857	3	3	1	6	2	4	13012400	41328000	22325000	6395200	10317000	41878000	42376000	39730000	-19553000	-35980800	-29413000	-28315600	8.2687e+06	4.77394e+06	5.93129	0.0272678	1.56435			8	8	8	1	8	8	8	6
617	BBC1	P47068	Myosin tail region-interacting protein MTI1	>sp|P47068|BBC1_YEAST Myosin tail region-interacting protein MTI1 OS=Saccharomyces cerevisiae (strain ATCC 204508 / S288c) GN=BBC1 PE=1 SV=2	P47068	128.29	0	76.555	3	3	Y	-1.52047	0.106773	0.971539	0.348572	0.296453	4	8	3	11	5	16	5.23693e+07	1.76653e+08	38036000	64720000	54352000	146990000	121210000	261760000	-108954000	-56490000	-207408000	-124284000	7.6618e+07	4.42354e+07	2.8096	0.106773	0.971539			23	23	23	1	23	23	23	11
618	IST2	P38250	Increased sodium tolerance protein 2	>sp|P38250|IST2_YEAST Increased sodium tolerance protein 2 OS=Saccharomyces cerevisiae (strain ATCC 204508 / S288c) GN=IST2 PE=1 SV=2	P38250	105.85	0	202.73	3	3	Y	-1.53181	0.0300566	1.52206	0.345842	0.294131	10	10	5	17	7	18	1.27023e+08	431860000	151740000	91640000	137690000	453540000	304370000	537670000	-301800000	-212730000	-399980000	-3.04837e+08	9.36619e+07	5.40757e+07	5.63722	0.0300566	1.52206			22	22	22	1	22	22	22	17
619	SNF1	P06782	Carbon catabolite-derepressing protein kinase	>sp|P06782|SNF1_YEAST Carbon catabolite-derepressing protein kinase OS=Saccharomyces cerevisiae (strain ATCC 204508 / S288c) GN=SNF1 PE=1 SV=1	P06782	72.045	0	62.498	3	3	Y	-1.54341	0.0230094	1.63809	0.343074	0.291777	4	4	5	7	7	13	69333000	2.37623e+08	70871000	52012000	85116000	190560000	260510000	261800000	-119689000	-208498000	-176684000	-1.6829e+08	4.49956e+07	2.59782e+07	6.47814	0.0230094	1.63809			14	14	14	1	14	14	14	7
620	KTR3	P38130	Probable mannosyltransferase KTR3	>sp|P38130|KTR3_YEAST Probable mannosyltransferase KTR3 OS=Saccharomyces cerevisiae (strain ATCC 204508 / S288c) GN=KTR3 PE=1 SV=1	P38130	47.482	0	13.894	3	3	Y	-1.56307	0.0534292	1.27222	0.338429	0.287826	2	3	1	5	1	4	1.67623e+07	5.82377e+07	19461000	14958000	15868000	59632000	39816000	75265000	-40171000	-24858000	-59397000	-4.14753e+07	1.73064e+07	9.99186e+06	4.15091	0.0534292	1.27222			7	7	7	1	7	7	7	5
621	RPS2	P25443	40S ribosomal protein S2	>sp|P25443|RS2_YEAST 40S ribosomal protein S2 OS=Saccharomyces cerevisiae (strain ATCC 204508 / S288c) GN=RPS2 PE=1 SV=3	P25443	27.449	0	148.51	3	3	Y	-1.56822	0.250922	0.600462	0.337225	0.286802	7	7	9	16	3	14	324330000	1130850000	351610000	196550000	424830000	1855700000	23250000	1513600000	-1504090000	173300000	-1088770000	-806520000	8.73589e+08	5.04367e+08	1.59907	0.250922	0.600462			18	18	18	1	18	18	18	16
622	NIP1	P32497	Eukaryotic translation initiation factor 3 subunit C	>sp|P32497|EIF3C_YEAST Eukaryotic translation initiation factor 3 subunit C OS=Saccharomyces cerevisiae (strain ATCC 204508 / S288c) GN=NIP1 PE=1 SV=2	P32497	93.203	0	129.55	3	3	Y	-1.581	5.02353e-05	4.29899	0.33425	0.284272	7	9	3	18	8	16	1.14349e+08	4.02253e+08	140690000	121010000	81348000	429620000	404980000	372160000	-288930000	-283970000	-290812000	-287904000	3.53451e+06	2.04065e+06	141.085	5.02353e-05	4.29899			21	21	21	1	21	21	21	18
623	TIF34	P40217	Eukaryotic translation initiation factor 3 subunit I	>sp|P40217|EIF3I_YEAST Eukaryotic translation initiation factor 3 subunit I OS=Saccharomyces cerevisiae (strain ATCC 204508 / S288c) GN=TIF34 PE=1 SV=1	P40217	38.755	0	35.061	3	2	Y	-1.61214	0.473375	0.324795	0.327113	0.278202	3	5	2	8		6	4.09827e+07	147312500	45142000	59374000	18432000	211690000		82935000	-166548000	59374000	-64503000	-5.72257e+07	1.13137e+08	6.53195e+07	0.876089	0.473375	0.324795			12	12	12	1	12	12	12	8
624	ERG3	P32353	C-5 sterol desaturase	>sp|P32353|ERG3_YEAST Delta(7)-sterol 5(6)-desaturase OS=Saccharomyces cerevisiae (strain ATCC 204508 / S288c) GN=ERG3 PE=1 SV=1	P32353	42.73	0	5.8071	3	3	Y	-1.63236	0.053204	1.27406	0.32256	0.27433	1	1	1	3	2	3	14485000	5.28013e+07	14844000	12767000	15844000	42099000	69369000	46936000	-27255000	-56602000	-31092000	-3.83163e+07	1.59516e+07	9.20968e+06	4.16044	0.053204	1.27406			3	3	3	1	3	3	3	3
625	ERG28	P40030	Ergosterol biosynthetic protein 28	>sp|P40030|ERG28_YEAST Ergosterol biosynthetic protein 28 OS=Saccharomyces cerevisiae (strain ATCC 204508 / S288c) GN=ERG28 PE=1 SV=1	P40030	17.135	0.0026978	1.9723	2	2	Y	-1.64401	0.193801	0.712645	0.319965	0.272123	1		1	1		1	2338000	8591700	2635600		2040400	7886600		9296800	-5251000	0	-7256400	-4.16913e+06	3.74722e+06	2.16346e+06	1.92707	0.193801	0.712645			1	1	1	1	1	1	1	1
626	PSK2	Q08217	Serine/threonine-protein kinase PSK2	>sp|Q08217|PSK2_YEAST Serine/threonine-protein kinase PSK2 OS=Saccharomyces cerevisiae (strain ATCC 204508 / S288c) GN=PSK2 PE=1 SV=1	Q08217	124.37	0	7.4162	3	2	Y	-1.65474	0.207533	0.682912	0.317596	0.270108	1	2	1	1		3	5230100	19363000	8336000	0	7354300	16996000		21730000	-8660000	0	-14375700	-7.67857e+06	7.23793e+06	4.17882e+06	1.8375	0.207533	0.682912			4	4	2	1	4	4	2	1
627	FRD1	P32614	Fumarate reductase 1	>sp|P32614|FRDS_YEAST Fumarate reductase 1 OS=Saccharomyces cerevisiae (strain ATCC 204508 / S288c) GN=FRD1 PE=1 SV=1	P32614	50.843	0	40.869	3	2	Y	-1.68467	0.529641	0.276018	0.311075	0.264562	1	11	1	5		8	38717300	146345000	9747900	90206000	16198000	102850000		189840000	-93102100	90206000	-173642000	-5.8846e+07	1.35219e+08	7.80685e+07	0.753775	0.529641	0.276018			14	14	14	1	14	14	14	5
628	SIP1	P32578	SNF1 protein kinase subunit beta-1	>sp|P32578|SIP1_YEAST SNF1 protein kinase subunit beta-1 OS=Saccharomyces cerevisiae (strain ATCC 204508 / S288c) GN=SIP1 PE=1 SV=2	P32578	91.07	0	10.395	3	2	Y	-1.6924	0.29815	0.525566	0.309413	0.263148	1	1	1	1		4	5894000	22398000	5159300	3518600	9004100	17654000		27142000	-12494700	3518600	-18137900	-9038000	1.12344e+07	6.48621e+06	1.39342	0.29815	0.525566			4	4	4	1	4	4	4	1
629	SUR4	P40319	Elongation of fatty acids protein 3	>sp|P40319|ELO3_YEAST Elongation of fatty acids protein 3 OS=Saccharomyces cerevisiae (strain ATCC 204508 / S288c) GN=ELO3 PE=1 SV=1	P40319	39.465	0	32.325	3	3	Y	-1.70094	0.0551163	1.25872	0.307587	0.261595	2	1	1	4	1	5	2.03607e+07	7.78327e+07	27249000	14582000	19251000	56820000	89324000	87354000	-29571000	-74742000	-68103000	-57472000	2.43899e+07	1.40815e+07	4.08137	0.0551163	1.25872			5	5	5	1	5	5	5	4
630	SXM1	Q04175	Importin beta SMX1	>sp|Q04175|SXM1_YEAST Importin beta SMX1 OS=Saccharomyces cerevisiae (strain ATCC 204508 / S288c) GN=SXM1 PE=1 SV=1	Q04175	108.4	0	9.6574	2	2	Y	-1.75274	0.429033	0.367509	0.296737	0.252368		1	1	3		3	8818000	34941000		17636000	0	30568000		39314000	-30568000	17636000	-39314000	-1.74153e+07	3.06687e+07	1.77066e+07	0.983551	0.429033	0.367509			5	5	5	1	5	5	5	3
631	NPR1	P22211	Nitrogen permease reactivator protein	>sp|P22211|NPR1_YEAST Nitrogen permease reactivator protein OS=Saccharomyces cerevisiae (strain ATCC 204508 / S288c) GN=NPR1 PE=1 SV=2	P22211	85.989	0	26.803	2	3	Y	-1.75698	0.138839	0.857487	0.295867	0.251629	1	1		4	2	6	12219500	4.85617e+07	11617000	12822000		30976000	40936000	73773000	-19359000	-28114000	-73773000	-4.04153e+07	2.92184e+07	1.68692e+07	2.3958	0.138839	0.857487			7	7	7	1	7	7	7	4
632	URB1	P34241	Nucleolar pre-ribosomal-associated protein 1	>sp|P34241|URB1_YEAST Nucleolar pre-ribosomal-associated protein 1 OS=Saccharomyces cerevisiae (strain ATCC 204508 / S288c) GN=URB1 PE=1 SV=2	P34241	203.28	0	11.545	2	3	Y	-1.84937	0.0192718	1.71508	0.277514	0.23602		1	1	3	2	5	4675000	1.98077e+07		9350000	0	17399000	21661000	20363000	-17399000	-12311000	-20363000	-16691000	4.07242e+06	2.35121e+06	7.09889	0.0192718	1.71508			7	7	7	1	7	7	7	3
633	CPS1	P27614	Carboxypeptidase S	>sp|P27614|CBPS_YEAST Carboxypeptidase S OS=Saccharomyces cerevisiae (strain ATCC 204508 / S288c) GN=CPS1 PE=1 SV=2	P27614	64.596	0	67.408	3	3	Y	-1.88586	0.0376244	1.42453	0.270583	0.230125	5	6	5	10	8	10	150200000	652690000	160150000	133060000	157390000	494530000	814460000	649080000	-334380000	-681400000	-491690000	-502490000	1.73762e+08	1.00321e+08	5.0088	0.0376244	1.42453			15	15	15	1	15	15	15	10
634	PMA1;PMA2	P05030;P19657	Plasma membrane ATPase 1;Plasma membrane ATPase 2	>sp|P05030|PMA1_YEAST Plasma membrane ATPase 1 OS=Saccharomyces cerevisiae (strain ATCC 204508 / S288c) GN=PMA1 PE=1 SV=2;>sp|P19657|PMA2_YEAST Plasma membrane ATPase 2 OS=Saccharomyces cerevisiae (strain ATCC 204508 / S288c) GN=PMA2 PE=1 SV=3	P05030;P19657	99.618	0	323.31	3	3	Y	-1.89063	0.0344705	1.46255	0.26969	0.229365	39	43	43	49	48	53	1.37955e+10	6.01467e+10	20123000000	9597600000	11666000000	51730000000	71757000000	56953000000	-31607000000	-62159400000	-45287000000	-4.63511e+10	1.5304e+10	8.83575e+09	5.24586	0.0344705	1.46255			55;32	55;32	55;32	2	55	55	55	49
635	MDS3	P53094	Negative regulator of sporulation MDS3	>sp|P53094|MDS3_YEAST Negative regulator of sporulation MDS3 OS=Saccharomyces cerevisiae (strain ATCC 204508 / S288c) GN=MDS3 PE=1 SV=2	P53094	166.97	0	87.707	3	3	Y	-1.90625	0.201697	0.6953	0.266786	0.226895	5	2	3	7	7	14	2.65926e+07	1.17202e+08	40214000	9395900	30168000	47257000	183880000	120470000	-7043000	-174484100	-90302000	-90609700	8.3721e+07	4.83363e+07	1.87457	0.201697	0.6953	29;63	636;637	16	16	16	1	16	16	16	7
636	WRS1	Q12109	Tryptophan--tRNA ligase, cytoplasmic	>sp|Q12109|SYWC_YEAST Tryptophan--tRNA ligase, cytoplasmic OS=Saccharomyces cerevisiae (strain ATCC 204508 / S288c) GN=WRS1 PE=1 SV=1	Q12109	49.35	0	11.706	3	2	Y	-1.91701	0.512803	0.29005	0.264803	0.225209	1	5	1	5		6	2.08927e+07	92770000	0	62678000	0	87414000		98126000	-87414000	62678000	-98126000	-40954000	8.99076e+07	5.19082e+07	0.78897	0.512803	0.29005			8	8	8	1	8	8	8	5
637	SEC7	P11075	Protein transport protein SEC7	>sp|P11075|SEC7_YEAST Protein transport protein SEC7 OS=Saccharomyces cerevisiae (strain ATCC 204508 / S288c) GN=SEC7 PE=1 SV=2	P11075	226.88	0	64.632	3	3	Y	-1.97049	0.0168806	1.77261	0.255167	0.217014	7	4	1	14	9	19	59835000	275720000	113710000	44223000	21572000	323910000	213990000	289260000	-210200000	-169767000	-267688000	-215885000	4.92074e+07	2.84099e+07	7.59893	0.0168806	1.77261			22	22	22	1	22	22	22	14
638	RPS0B;RPS0A	P46654;P32905	40S ribosomal protein S0-B;40S ribosomal protein S0-A	>sp|P46654|RSSA2_YEAST 40S ribosomal protein S0-B OS=Saccharomyces cerevisiae (strain ATCC 204508 / S288c) GN=RPS0B PE=1 SV=2;>sp|P32905|RSSA1_YEAST 40S ribosomal protein S0-A OS=Saccharomyces cerevisiae (strain ATCC 204508 / S288c) GN=RPS0A PE=1 SV=3	P46654;P32905	27.962	0	230.55	3	3	Y	-2.07605	0.235708	0.627626	0.237163	0.201701	4	4	5	9	2	8	319380000	1583430000	256080000	300730000	401330000	2629500000	125090000	1995700000	-2373420000	175640000	-1594370000	-1264050000	1.30624e+09	7.54157e+08	1.67611	0.235708	0.627626			9;7	9;7	9;7	2	9	9	9	9
639	PHO88	P38264	Inorganic phosphate transport protein PHO88	>sp|P38264|PHO88_YEAST SRP-independent targeting protein 3 OS=Saccharomyces cerevisiae (strain ATCC 204508 / S288c) GN=PHO88 PE=1 SV=1	P38264	21.137	0	3.9835	2	2	Y	-2.0815	0.372553	0.428812	0.236268	0.200941	1	2		1		1	1420450	7069000	0	2840900		7221100		6916900	-7221100	2840900	-6916900	-3765700	5.7235e+06	3.30447e+06	1.13958	0.372553	0.428812			3	3	3	1	3	3	3	1
640	CCT4	P39078	T-complex protein 1 subunit delta	>sp|P39078|TCPD_YEAST T-complex protein 1 subunit delta OS=Saccharomyces cerevisiae (strain ATCC 204508 / S288c) GN=CCT4 PE=1 SV=2	P39078	57.603	0	65.482	3	3	Y	-2.12515	0.0124562	1.90462	0.229228	0.194953	5	10	1	16	13	15	7.84017e+07	4.02157e+08	70873000	136920000	27412000	388510000	400780000	417180000	-317637000	-263860000	-389768000	-323755000	6.31766e+07	3.6475e+07	8.87608	0.0124562	1.90462			21	21	21	1	21	21	21	16
641	CDS1	P38221	Phosphatidate cytidylyltransferase	>sp|P38221|CDS1_YEAST Phosphatidate cytidylyltransferase OS=Saccharomyces cerevisiae (strain ATCC 204508 / S288c) GN=CDS1 PE=1 SV=1	P38221	51.822	0	5.7994	2	3	Y	-2.13342	0.032628	1.48641	0.227917	0.193838	1	1		1	1	1	5480000	28271000	0	10960000		26760000	26831000	31222000	-26760000	-15871000	-31222000	-2.46177e+07	7.89655e+06	4.55907e+06	5.39971	0.032628	1.48641			2	2	2	1	2	2	2	1
642	GSP1;GSP2	P32835;P32836	GTP-binding nuclear protein GSP1/CNR1;GTP-binding nuclear protein GSP2/CNR2	>sp|P32835|GSP1_YEAST GTP-binding nuclear protein GSP1/CNR1 OS=Saccharomyces cerevisiae (strain ATCC 204508 / S288c) GN=GSP1 PE=1 SV=1;>sp|P32836|GSP2_YEAST GTP-binding nuclear protein GSP2/CNR2 OS=Saccharomyces cerevisiae (strain ATCC 204508 / S288c) GN=G	P32835;P32836	24.81	0	27.235	3	2	Y	-2.17753	0.46695	0.33073	0.221054	0.188001	1	1	1	7		4	4.88227e+07	259693000	41391000	32400000	72677000	443990000		75396000	-402599000	32400000	-2719000	-124306000	2.41648e+08	1.39515e+08	0.890985	0.46695	0.33073			7;7	7;7	7;7	2	7	7	7	7
643	GPD2	P41911	Glycerol-3-phosphate dehydrogenase [NAD(+)] 2, mitochondrial	>sp|P41911|GPD2_YEAST Glycerol-3-phosphate dehydrogenase [NAD(+)] 2, mitochondrial OS=Saccharomyces cerevisiae (strain ATCC 204508 / S288c) GN=GPD2 PE=1 SV=2	P41911	49.421	0	108.93	3	3	Y	-2.19729	0.0201836	1.695	0.218047	0.185444	3	5	3	13	10	14	1.10892e+08	597980000	69890000	200200000	62585000	470990000	826550000	496400000	-401100000	-626350000	-433815000	-4.87088e+08	1.21708e+08	7.02684e+07	6.93183	0.0201836	1.695			17	17	16	1	17	17	16	13
644	PHO81	P17442	Phosphate system positive regulatory protein PHO81	>sp|P17442|PHO81_YEAST Phosphate system positive regulatory protein PHO81 OS=Saccharomyces cerevisiae (strain ATCC 204508 / S288c) GN=PHO81 PE=1 SV=2	P17442	134.03	0	152.87	3	3	Y	-2.20322	0.0890328	1.05045	0.217153	0.184684	14	7	8	24	30	29	2.11361e+08	1144450000	378160000	61064000	194860000	827150000	1539500000	1066700000	-448990000	-1478436000	-871840000	-9.33089e+08	5.17449e+08	2.98749e+08	3.12332	0.0890328	1.05045			40	40	40	1	40	40	40	24
645	RPS8B;RPS8A	P0CX40;P0CX39	40S ribosomal protein S8-B;40S ribosomal protein S8-A	>sp|P0CX40|RS8B_YEAST 40S ribosomal protein S8-B OS=Saccharomyces cerevisiae (strain ATCC 204508 / S288c) GN=RPS8B PE=1 SV=1;>sp|P0CX39|RS8A_YEAST 40S ribosomal protein S8-A OS=Saccharomyces cerevisiae (strain ATCC 204508 / S288c) GN=RPS8A PE=1 SV=1	P0CX40;P0CX39	22.489	0	93.079	3	3	Y	-2.29374	0.345348	0.461743	0.203947	0.173452	5	2	4	10	4	8	1.71926e+08	9.91203e+08	285530000	36739000	193510000	2440500000	121950000	411160000	-2154970000	-85211000	-217650000	-819277000	1.15864e+09	6.6894e+08	1.22474	0.345348	0.461743			10;10	10;10	10;10	2	10	10	10	10
646	RPL15A;RPL15B	P05748;P54780	60S ribosomal protein L15-A;60S ribosomal protein L15-B	>sp|P05748|RL15A_YEAST 60S ribosomal protein L15-A OS=Saccharomyces cerevisiae (strain ATCC 204508 / S288c) GN=RPL15A PE=1 SV=3;>sp|P54780|RL15B_YEAST 60S ribosomal protein L15-B OS=Saccharomyces cerevisiae (strain ATCC 204508 / S288c) GN=RPL15B PE=1 SV=2	P05748;P54780	24.422	0	86.484	3	3	Y	-2.31273	0.211684	0.674313	0.201279	0.171183	4	3	4	8	3	9	1.67464e+08	9.78272e+08	211800000	62541000	228050000	1765500000	69717000	1099600000	-1553700000	-7176000	-871550000	-8.10809e+08	7.75049e+08	4.47475e+08	1.81196	0.211684	0.674313			9;7	9;7	9;7	2	9	9	9	8
647	ERG4	P25340	Delta(24(24(1)))-sterol reductase	>sp|P25340|ERG4_YEAST Delta(24(24(1)))-sterol reductase OS=Saccharomyces cerevisiae (strain ATCC 204508 / S288c) GN=ERG4 PE=1 SV=2	P25340	56.039	0	12.571	3	3	Y	-2.36096	0.176227	0.753927	0.194661	0.165555	2	2	1	6	2	5	2.40737e+07	145412000	35359000	21525000	15337000	115620000	67516000	253100000	-80261000	-45991000	-237763000	-1.21338e+08	1.02272e+08	5.9047e+07	2.05495	0.176227	0.753927			6	6	6	1	6	6	6	6
648	HRI1	Q05905	Protein HRI1	>sp|Q05905|HRI1_YEAST Protein HRI1 OS=Saccharomyces cerevisiae (strain ATCC 204508 / S288c) GN=HRI1 PE=1 SV=1	Q05905	27.5	0	8.9414	2	2	Y	-2.36118	0.261887	0.581885	0.194631	0.16553		1	1	2		4	12077200	72961000		9924400	14230000	53558000		92364000	-53558000	9924400	-78134000	-40589200	4.54391e+07	2.62343e+07	1.54718	0.261887	0.581885			4	4	4	1	4	4	4	2
649	PHO8	P11491	Repressible alkaline phosphatase;Soluble alkaline phosphatase	>sp|P11491|PPB_YEAST Repressible alkaline phosphatase OS=Saccharomyces cerevisiae (strain ATCC 204508 / S288c) GN=PHO8 PE=1 SV=2	P11491	63.003	0	22.79	3	3	Y	-2.43167	0.1329	0.876475	0.185351	0.157636	1	2	2	4	2	6	12460000	7.90427e+07	10539000	10804000	16037000	91027000	25161000	120940000	-80488000	-14357000	-104903000	-6.65827e+07	4.68472e+07	2.70473e+07	2.46172	0.1329	0.876475			8	8	8	1	8	8	8	4
650	SSM4	P40318	ERAD-associated E3 ubiquitin-protein ligase DOA10	>sp|P40318|DOA10_YEAST ERAD-associated E3 ubiquitin-protein ligase DOA10 OS=Saccharomyces cerevisiae (strain ATCC 204508 / S288c) GN=SSM4 PE=1 SV=1	P40318	151.45	0	21.909	2	3	Y	-2.4464	0.0637587	1.19546	0.183468	0.156036	1	1		2	4	5	8398000	53821000	0	16796000		28626000	60560000	72277000	-28626000	-43764000	-72277000	-4.82223e+07	2.21644e+07	1.27966e+07	3.76837	0.0637587	1.19546			8	8	8	1	8	8	8	2
651	PUF6	Q04373	Pumilio homology domain family member 6	>sp|Q04373|PUF6_YEAST Pumilio homology domain family member 6 OS=Saccharomyces cerevisiae (strain ATCC 204508 / S288c) GN=PUF6 PE=1 SV=1	Q04373	75.105	0	13.299	3	2	Y	-2.45149	0.452815	0.344079	0.182822	0.155486	2	2	1	1		8	7.31967e+06	47076000	21959000	0	0	18078000		76074000	3881000	0	-76074000	-2.40643e+07	4.50835e+07	2.6029e+07	0.924522	0.452815	0.344079			9	9	9	1	9	9	9	1
652	HXT2	P23585	High-affinity glucose transporter HXT2	>sp|P23585|HXT2_YEAST High-affinity glucose transporter HXT2 OS=Saccharomyces cerevisiae (strain ATCC 204508 / S288c) GN=HXT2 PE=1 SV=1	P23585	59.84	0	24.889	2	3	Y	-2.72399	0.0130019	1.88599	0.151355	0.128724	1	2		3	3	4	23931500	1.85913e+08	27865000	19998000		169660000	227580000	160500000	-141795000	-207582000	-160500000	-169959000	3.38982e+07	1.95711e+07	8.68417	0.0130019	1.88599			6	6	6	1	6	6	6	3
653	YGR130C	P53278	Uncharacterized protein YGR130C	>sp|P53278|YG3A_YEAST Uncharacterized protein YGR130C OS=Saccharomyces cerevisiae (strain ATCC 204508 / S288c) GN=YGR130C PE=1 SV=1	P53278	92.697	0	30.953	3	3	Y	-2.73441	0.204781	0.68871	0.150266	0.127798	2	2	2	7	2	9	1.52913e+07	1.19652e+08	11831000	18773000	15270000	128090000	20277000	210590000	-116259000	-1504000	-195320000	-104361000	9.74543e+07	5.62652e+07	1.8548	0.204781	0.68871			10	10	10	1	10	10	10	7
654	CHS1	P08004	Chitin synthase 1	>sp|P08004|CHS1_YEAST Chitin synthase 1 OS=Saccharomyces cerevisiae (strain ATCC 204508 / S288c) GN=CHS1 PE=1 SV=2	P08004	129.87	0	86.173	3	3	Y	-2.85709	0.194646	0.710755	0.138016	0.117379	4	2	1	8	11	9	32088000	273370000	73086000	23178000	0	148890000	510830000	160390000	-75804000	-487652000	-160390000	-241282000	2.17514e+08	1.25582e+08	1.92131	0.194646	0.710755			16	16	16	1	16	16	16	8
655	GLO2	Q05584	Hydroxyacylglutathione hydrolase, cytoplasmic isozyme	>sp|Q05584|GLO2_YEAST Hydroxyacylglutathione hydrolase, cytoplasmic isozyme OS=Saccharomyces cerevisiae (strain ATCC 204508 / S288c) GN=GLO2 PE=1 SV=1	Q05584	31.326	0	13.759	2	3	Y	-2.93291	0.197236	0.705014	0.13095	0.11137		2	1	3	1	6	7214700	6.47813e+07		7624700	6804700	71272000	8272000	114800000	-71272000	-647300	-107995300	-5.99715e+07	5.45589e+07	3.14996e+07	1.90388	0.197236	0.705014			6	6	6	1	6	6	6	3
656	RPL7A	P05737	60S ribosomal protein L7-A	>sp|P05737|RL7A_YEAST 60S ribosomal protein L7-A OS=Saccharomyces cerevisiae (strain ATCC 204508 / S288c) GN=RPL7A PE=1 SV=3	P05737	27.638	0	136.46	3	3	Y	-2.96454	0.201256	0.696252	0.128111	0.108955	8	4	7	18	3	18	2.41861e+08	2219820000	346990000	69762000	308830000	4010700000	110060000	2538700000	-3663710000	-40298000	-2229870000	-1.97796e+09	1.82479e+09	1.05355e+09	1.87743	0.201256	0.696252			18	18	1	1	18	18	1	18
657	GCD1	P09032	Translation initiation factor eIF-2B subunit gamma	>sp|P09032|EI2BG_YEAST Translation initiation factor eIF-2B subunit gamma OS=Saccharomyces cerevisiae (strain ATCC 204508 / S288c) GN=GCD1 PE=1 SV=3	P09032	65.699	0	39.274	2	3	Y	-2.99299	0.0548242	1.26103	0.125609	0.106827	1		1	8	3	10	8891000	8.32277e+07	0		17782000	91714000	39859000	118110000	-91714000	-39859000	-100328000	-7.73003e+07	3.27099e+07	1.88851e+07	4.09319	0.0548242	1.26103			13	13	13	1	13	13	13	8
658	FET3	P38993	Iron transport multicopper oxidase FET3	>sp|P38993|FET3_YEAST Iron transport multicopper oxidase FET3 OS=Saccharomyces cerevisiae (strain ATCC 204508 / S288c) GN=FET3 PE=1 SV=2	P38993	72.359	0	22.53	2	3	Y	-3.0438	0.0577576	1.23839	0.121262	0.103131		1	1	3	2	3	10776350	104492000		8797700	12755000	138470000	62636000	112370000	-138470000	-53838300	-99615000	-9.73078e+07	4.2363e+07	2.44583e+07	3.97852	0.0577576	1.23839			3	3	3	1	3	3	3	3
659	SNF4	P12904	5-AMP-activated protein kinase subunit gamma	>sp|P12904|AAKG_YEAST 5-AMP-activated protein kinase subunit gamma OS=Saccharomyces cerevisiae (strain ATCC 204508 / S288c) GN=SNF4 PE=1 SV=1	P12904	36.401	0	43.756	3	3	Y	-3.05852	0.207669	0.682628	0.120031	0.102084	1	3	1	5	8	9	20568100	2.01482e+08	35009000	19992000	6703300	96207000	396260000	111980000	-61198000	-376268000	-105276700	-1.80914e+08	1.70611e+08	9.85022e+07	1.83665	0.207669	0.682628			12	12	12	1	12	12	12	5
660	RIX7	Q07844	Ribosome biogenesis ATPase RIX7	>sp|Q07844|RIX7_YEAST Ribosome biogenesis ATPase RIX7 OS=Saccharomyces cerevisiae (strain ATCC 204508 / S288c) GN=RIX7 PE=1 SV=1	Q07844	93.068	0	50.996	3	3	Y	-3.09513	0.107937	0.966829	0.117023	0.0995255	1	2	2	6	4	10	9.94993e+06	9.99737e+07	9374800	10019000	10456000	105230000	41501000	153190000	-95855200	-31482000	-142734000	-9.00237e+07	5.58548e+07	3.22478e+07	2.79163	0.107937	0.966829			10	10	10	1	10	10	10	6
661	TY1B-BL;TY1B-MR1	Q12490;Q04214	Transposon Ty1-BL Gag-Pol polyprotein;Capsid protein;Ty1 protease;Integrase;Reverse transcriptase/ribonuclease H;Transposon Ty1-MR1 Gag-Pol polyprotein;Capsid protein;Ty1 protease;Integrase;Reverse transcriptase/ribonuclease H	>sp|Q12490|YB11B_YEAST Transposon Ty1-BL Gag-Pol polyprotein OS=Saccharomyces cerevisiae (strain ATCC 204508 / S288c) GN=TY1B-BL PE=1 SV=1;>sp|Q04214|YM13B_YEAST Transposon Ty1-MR1 Gag-Pol polyprotein OS=Saccharomyces cerevisiae (strain ATCC 204508 / S288c	Q12490;Q04214;Q12266;Q04215;Q03964	198.97	0	11.234	3	3	Y	-3.09738	0.0203584	1.69126	0.116841	0.0993708	9	19	7	19	14	21	4.56433e+06	4.59323e+07	0	13693000	0	31898000	66163000	39736000	-31898000	-52470000	-39736000	-41368000	1.03826e+07	5.99442e+06	6.90108	0.0203584	1.69126			30;30;7;7;6	5;5;5;5;4	1;1;1;1;1	5	30	5	1	3
662	YRA1	Q12159	RNA annealing protein YRA1	>sp|Q12159|YRA1_YEAST RNA annealing protein YRA1 OS=Saccharomyces cerevisiae (strain ATCC 204508 / S288c) GN=YRA1 PE=1 SV=2	Q12159	24.955	0	14.598	2	2	Y	-3.10612	0.209002	0.679849	0.116136	0.0987709		1	1	5		4	12286600	124395000		6983200	17590000	113620000		135170000	-113620000	6983200	-117580000	-7.47389e+07	7.08011e+07	4.08771e+07	1.82838	0.209002	0.679849			5	5	5	1	5	5	5	5
663	PDR5	P33302	Pleiotropic ABC efflux transporter of multiple drugs	>sp|P33302|PDR5_YEAST Pleiotropic ABC efflux transporter of multiple drugs OS=Saccharomyces cerevisiae (strain ATCC 204508 / S288c) GN=PDR5 PE=1 SV=1	P33302;P51533	170.44	0	177.84	3	3	Y	-3.20172	0.00784738	2.10528	0.108689	0.0924375	4	8	2	19	20	26	7.86683e+07	8.51043e+08	111070000	94366000	30569000	768630000	989910000	794590000	-657560000	-895544000	-764021000	-772375000	1.19212e+08	6.88269e+07	11.222	0.00784738	2.10528			31;4	31;4	24;1	2	31	31	24	19
664	NSR1	P27476	Nuclear localization sequence-binding protein	>sp|P27476|NSR1_YEAST Nuclear localization sequence-binding protein OS=Saccharomyces cerevisiae (strain ATCC 204508 / S288c) GN=NSR1 PE=1 SV=1	P27476	44.535	0	323.31	3	3	Y	-3.2098	0.0116123	1.93508	0.108082	0.0919212	10	12	9	27	23	31	767790000	8352700000	800780000	594200000	908390000	7362900000	7570200000	10125000000	-6562120000	-6976000000	-9216610000	-7584910000	1.42817e+09	8.24552e+08	9.19883	0.0116123	1.93508			33	33	33	1	33	33	33	27
665	RPL13B;RPL13A	P40212;Q12690	60S ribosomal protein L13-B;60S ribosomal protein L13-A	>sp|P40212|RL13B_YEAST 60S ribosomal protein L13-B OS=Saccharomyces cerevisiae (strain ATCC 204508 / S288c) GN=RPL13B PE=1 SV=1;>sp|Q12690|RL13A_YEAST 60S ribosomal protein L13-A OS=Saccharomyces cerevisiae (strain ATCC 204508 / S288c) GN=RPL13A PE=1 SV=1	P40212;Q12690	22.525	0	92.453	3	3	Y	-3.25764	0.262036	0.581639	0.104557	0.0889235	4	2	3	14	2	9	9.49783e+07	1.06809e+09	117910000	57265000	109760000	2242200000	14442000	947630000	-2124290000	42823000	-837870000	-9.73112e+08	1.08987e+09	6.29236e+08	1.5465	0.262036	0.581639			14;13	14;13	14;13	2	14	14	14	14
666	RPL7B	Q12213	60S ribosomal protein L7-B	>sp|Q12213|RL7B_YEAST 60S ribosomal protein L7-B OS=Saccharomyces cerevisiae (strain ATCC 204508 / S288c) GN=RPL7B PE=1 SV=3	Q12213	27.696	0.00097561	2.5419	3	3	Y	-3.27949	0.190403	0.720325	0.102985	0.0875867	8	3	7	18	2	18	6.66593e+06	7.61067e+07	8580800	0	11417000	126370000	0	101950000	-117789200	0	-90533000	-6.94407e+07	6.16623e+07	3.56007e+07	1.95054	0.190403	0.720325			18	1	1	1	18	1	1	1
667	CAF20	P12962	Cap-associated protein CAF20	>sp|P12962|CAF20_YEAST Cap-associated protein CAF20 OS=Saccharomyces cerevisiae (strain ATCC 204508 / S288c) GN=CAF20 PE=1 SV=2	P12962	18.223	0	4.1163	2	2	Y	-3.35412	0.241455	0.617165	0.0977936	0.0831712		1	1	1		2	2650750	31871000		2244300	3057200	22213000		41529000	-22213000	2244300	-38471800	-1.94802e+07	2.04952e+07	1.18329e+07	1.64627	0.241455	0.617165			2	2	2	1	2	2	2	1
668	FTR1	P40088	Plasma membrane iron permease	>sp|P40088|FTR1_YEAST Plasma membrane iron permease OS=Saccharomyces cerevisiae (strain ATCC 204508 / S288c) GN=FTR1 PE=1 SV=1	P40088	45.722	0	53.475	3	3	Y	-3.46668	0.156312	0.806008	0.0904537	0.0769288	1	1	2	5	1	6	9.48073e+06	1.2324e+08	11325000	3164200	13953000	168830000	14901000	185990000	-157505000	-11736800	-172037000	-113759600	8.86526e+07	5.11836e+07	2.22258	0.156312	0.806008			6	6	6	1	6	6	6	5
669	AKL1	P38080	Serine/threonine-protein kinase AKL1	>sp|P38080|AKL1_YEAST Serine/threonine-protein kinase AKL1 OS=Saccharomyces cerevisiae (strain ATCC 204508 / S288c) GN=AKL1 PE=1 SV=1	P38080	123.99	0	15.576	2	3	Y	-3.53715	0.246932	0.607423	0.0861416	0.0732615		1	1	3	1	4	1804200	2.46269e+07		1062900	2545500	17267000	3074600	53539000	-17267000	-2011700	-50993500	-2.34241e+07	2.50646e+07	1.44711e+07	1.61868	0.246932	0.607423			4	4	4	1	4	4	4	3
670	SRO9	P25567	RNA-binding protein SRO9	>sp|P25567|SRO9_YEAST RNA-binding protein SRO9 OS=Saccharomyces cerevisiae (strain ATCC 204508 / S288c) GN=SRO9 PE=1 SV=2	P25567	48.059	0	323.31	3	3	Y	-3.57346	0.0368834	1.43317	0.0840004	0.0714404	3	4	3	14	11	18	71092000	9.95123e+08	64121000	69005000	80150000	686910000	1322300000	976160000	-622789000	-1253295000	-896010000	-9.24031e+08	3.16186e+08	1.8255e+08	5.0618	0.0368834	1.43317			20	20	20	1	20	20	20	14
671	SEC53	P07283	Phosphomannomutase	>sp|P07283|PMM_YEAST Phosphomannomutase OS=Saccharomyces cerevisiae (strain ATCC 204508 / S288c) GN=SEC53 PE=1 SV=1	P07283	29.063	0	129.74	2	2	Y	-3.72536	0.206484	0.685115	0.0756057	0.0643009		3	5	14		16	36960500	574805000		27307000	46614000	509650000		639960000	-509650000	27307000	-593346000	-358563000	3.36783e+08	1.94442e+08	1.84406	0.206484	0.685115			16	16	16	1	16	16	16	14
672	FOL2	P51601	GTP cyclohydrolase 1	>sp|P51601|GCH1_YEAST GTP cyclohydrolase 1 OS=Saccharomyces cerevisiae (strain ATCC 204508 / S288c) GN=FOL2 PE=1 SV=1	P51601	27.769	0	91.976	3	2	Y	-3.77844	0.191357	0.718156	0.0728744	0.061978	1	1	1	6		4	12310700	198630000	6159300	3101800	27671000	196090000		201170000	-189930700	3101800	-173499000	-120109300	1.0702e+08	6.17879e+07	1.9439	0.191357	0.718156			6	6	6	1	6	6	6	6
673	RPS5	P26783	40S ribosomal protein S5	>sp|P26783|RS5_YEAST 40S ribosomal protein S5 OS=Saccharomyces cerevisiae (strain ATCC 204508 / S288c) GN=RPS5 PE=1 SV=3	P26783	25.038	0	319.47	3	3	Y	-4.0004	0.247093	0.607139	0.0624827	0.0531401	3	6	5	18	2	15	7.55533e+07	1421777000	55638000	81075000	89947000	2920000000	77831000	1267500000	-2864362000	3244000	-1177553000	-1.34622e+09	1.44122e+09	8.32091e+08	1.61788	0.247093	0.607139			18	18	18	1	18	18	18	18
674	DPM1	P14020	Dolichol-phosphate mannosyltransferase	>sp|P14020|DPM1_YEAST Dolichol-phosphate mannosyltransferase OS=Saccharomyces cerevisiae (strain ATCC 204508 / S288c) GN=DPM1 PE=1 SV=3	P14020	30.362	0	16.991	2	3	Y	-4.26679	0.232434	0.633701	0.051948	0.0441806		1	2	7	1	4	2964000	6.70883e+07		5928000	0	126120000	0	75145000	-126120000	5928000	-75145000	-6.51123e+07	6.65932e+07	3.84476e+07	1.69353	0.232434	0.633701			9	9	9	1	9	9	9	7
675	SSD1	P24276	Protein SSD1	>sp|P24276|SSD1_YEAST Protein SSD1 OS=Saccharomyces cerevisiae (strain ATCC 204508 / S288c) GN=SSD1 PE=1 SV=1	P24276	139.95	0	125.88	3	3	Y	-4.30407	0.0697319	1.15657	0.0506227	0.0430534	1	2	1	17	10	27	11323200	2.63003e+08	8533600	11612000	13824000	291670000	129090000	368250000	-283136400	-117478000	-354426000	-2.5168e+08	1.21566e+08	7.0186e+07	3.5859	0.0697319	1.15657			32	32	32	1	32	32	32	17
676	NET1	P47035	Nucleolar protein NET1	>sp|P47035|NET1_YEAST Nucleolar protein NET1 OS=Saccharomyces cerevisiae (strain ATCC 204508 / S288c) GN=NET1 PE=1 SV=1	P47035	128.53	0	35.629	2	3	Y	-4.38873	0.163307	0.786995	0.0477376	0.0405997	1		1	11	5	10	3583100	8.82543e+07	0		7166200	165310000	48361000	51092000	-165310000	-48361000	-43925800	-85865600	6.88366e+07	3.97428e+07	2.16053	0.163307	0.786995	25	231	16	16	16	1	16	16	16	11
677	APM3	P38153	AP-3 complex subunit mu	>sp|P38153|AP3M_YEAST AP-3 complex subunit mu OS=Saccharomyces cerevisiae (strain ATCC 204508 / S288c) GN=APM3 PE=1 SV=2	P38153	54.837	0	52.699	2	3	Y	-4.48421	0.0188119	1.72557	0.0446806	0.0379998	1		1	6	8	8	6441100	1.69503e+08	6773900		6108300	126060000	189970000	192480000	-119286100	-189970000	-186371700	-1.65209e+08	3.98113e+07	2.29851e+07	7.18768	0.0188119	1.72557			11	11	11	1	11	11	11	6
678	VTC2	P43585	Vacuolar transporter chaperone 2	>sp|P43585|VTC2_YEAST Vacuolar transporter chaperone 2 OS=Saccharomyces cerevisiae (strain ATCC 204508 / S288c) GN=VTC2 PE=1 SV=1	P43585	95.44	0	33.131	2	3	Y	-4.56542	0.184387	0.73427	0.0422348	0.0359198	1	1		9	1	8	3992600	1.11153e+08	7985200	0		178300000	0	155160000	-170314800	0	-155160000	-108491600	9.42615e+07	5.44219e+07	1.99353	0.184387	0.73427			12	12	12	1	12	12	12	9
679	TPI1	P00942	Triosephosphate isomerase	>sp|P00942|TPIS_YEAST Triosephosphate isomerase OS=Saccharomyces cerevisiae (strain ATCC 204508 / S288c) GN=TPI1 PE=1 SV=2	P00942	26.795	0	323.31	3	3	Y	-4.64161	0.195188	0.709548	0.0400624	0.0340721	4	6	5	19	1	16	113969000	3.34493e+09	76197000	110200000	155510000	5356900000	0	4677900000	-5280703000	110200000	-4522390000	-3.23096e+09	2.91827e+09	1.68486e+09	1.91764	0.195188	0.709548			19	19	19	1	19	19	19	19
680	VTC4	P47075	Vacuolar transporter chaperone 4	>sp|P47075|VTC4_YEAST Vacuolar transporter chaperone 4 OS=Saccharomyces cerevisiae (strain ATCC 204508 / S288c) GN=VTC4 PE=1 SV=2	P47075	83.154	0	105.92	3	3	Y	-4.73238	0.0226046	1.6458	0.0376193	0.0319943	2	2	1	20	14	21	2.47067e+07	772220000	28670000	19235000	26215000	870370000	539200000	907090000	-841700000	-519965000	-880875000	-7.47513e+08	1.98034e+08	1.14335e+08	6.53793	0.0226046	1.6458			25	25	25	1	25	25	25	20
681	APL6	P46682	AP-3 complex subunit beta	>sp|P46682|AP3B_YEAST AP-3 complex subunit beta OS=Saccharomyces cerevisiae (strain ATCC 204508 / S288c) GN=APL6 PE=1 SV=2	P46682	91.606	0	76.29	3	3	Y	-4.91783	0.0246657	1.60791	0.0330816	0.0281351	2	2	1	12	6	14	7.77777e+06	2.76443e+08	13647000	3793100	5893200	257440000	213610000	358280000	-243793000	-209816900	-352386800	-2.68666e+08	7.44683e+07	4.29943e+07	6.24887	0.0246657	1.60791			18	18	18	1	18	18	18	12
682	YPL260W	Q08977	UPF0662 protein YPL260W	>sp|Q08977|YP260_YEAST UPF0662 protein YPL260W OS=Saccharomyces cerevisiae (strain ATCC 204508 / S288c) GN=YPL260W PE=1 SV=1	Q08977	62.779	0	49.853	2	3	Y	-5.62334	0.109919	0.958927	0.0202864	0.0172531		2	1	14	4	11	5734250	332360000		7744400	3724100	478110000	101250000	417720000	-478110000	-93505600	-413995900	-3.28537e+08	2.06052e+08	1.18964e+08	2.76164	0.109919	0.958927			14	14	14	1	14	14	14	14
683	YCK2	P23292	Casein kinase I homolog 2	>sp|P23292|KC12_YEAST Casein kinase I homolog 2 OS=Saccharomyces cerevisiae (strain ATCC 204508 / S288c) GN=YCK2 PE=1 SV=1	P23292	62.078	0	235.11	2	3	Y	-5.78591	0.0358426	1.4456	0.0181246	0.0154146	1	1		12	5	10	4617900	299580000	5150900	4084900		239650000	415870000	243220000	-234499100	-411785100	-243220000	-296501400	9.99338e+07	5.76968e+07	5.13896	0.0358426	1.4456			14	14	11	1	14	14	11	12
684	YKR078W	P36158	Uncharacterized protein YKR078W	>sp|P36158|YK58_YEAST Uncharacterized protein YKR078W OS=Saccharomyces cerevisiae (strain ATCC 204508 / S288c) GN=YKR078W PE=1 SV=1	P36158	68.281	0	323.31	3	0	VE Only	VE Only	0.0488158	1.31144	VE Only	VE Only	53	52	57				45784000000	VE Only	59222000000	25080000000	53050000000				59222000000	25080000000	53050000000	45784000000	1.81938e+10	1.05042e+10	4.35863	0.0488158	1.31144	16;17;18;19;20	39;41;46;61;496	60	60	60	1	60	60	60	0
685	LEU2	P04173	3-isopropylmalate dehydrogenase	>sp|P04173|LEU3_YEAST 3-isopropylmalate dehydrogenase OS=Saccharomyces cerevisiae (strain ATCC 204508 / S288c) GN=LEU2 PE=1 SV=4	P04173	38.952	0	323.31	3	0	VE Only	VE Only	0.0528172	1.27722	VE Only	VE Only	20	29	24				2.80133e+09	VE Only	1808200000	4078700000	2517100000				1808200000	4078700000	2517100000	2.80133e+09	1.16163e+09	6.70667e+08	4.17693	0.0528172	1.27722			30	30	30	1	30	30	30	0
686	GPH1	P06738	Glycogen phosphorylase	>sp|P06738|PHSG_YEAST Glycogen phosphorylase OS=Saccharomyces cerevisiae (strain ATCC 204508 / S288c) GN=GPH1 PE=1 SV=4	P06738	103.27	0	18.501	3	0	VE Only	VE Only	0.122608	0.911483	VE Only	VE Only	4	9	4				5.19403e+07	VE Only	41872000	90649000	23300000				41872000	90649000	23300000	5.19403e+07	3.47851e+07	2.00832e+07	2.58626	0.122608	0.911483			10	10	10	1	10	10	10	0
687	ATG4	P53867	Cysteine protease ATG4	>sp|P53867|ATG4_YEAST Cysteine protease ATG4 OS=Saccharomyces cerevisiae (strain ATCC 204508 / S288c) GN=ATG4 PE=1 SV=2	P53867	55.142	0	15.809	3	0	VE Only	VE Only	0.0666648	1.1761	VE Only	VE Only	6	4	4				7.00633e+07	VE Only	87878000	31977000	90335000				87878000	31977000	90335000	7.00633e+07	3.30066e+07	1.90564e+07	3.67664	0.0666648	1.1761			8	8	8	1	8	8	8	0
688	NMD3	P38861	60S ribosomal export protein NMD3	>sp|P38861|NMD3_YEAST 60S ribosomal export protein NMD3 OS=Saccharomyces cerevisiae (strain ATCC 204508 / S288c) GN=NMD3 PE=1 SV=3	P38861	59.095	0	4.112	3	0	VE Only	VE Only	0.0105314	1.97751	VE Only	VE Only	1	1	3				14687000	VE Only	11794000	16938000	15329000				11794000	16938000	15329000	14687000	2.63141e+06	1.51924e+06	9.66731	0.0105314	1.97751			3	3	3	1	3	3	3	0
689	YEF1	P32622	ATP-NADH kinase YEF1	>sp|P32622|YEF1_YEAST ATP-NADH kinase YEF1 OS=Saccharomyces cerevisiae (strain ATCC 204508 / S288c) GN=YEF1 PE=1 SV=1	P32622	55.873	0	3.0697	3	0	VE Only	VE Only	0.0897372	1.04703	VE Only	VE Only	3	1	2				2.04043e+07	VE Only	30934000	8353800	21925000				30934000	8353800	21925000	2.04043e+07	1.13667e+07	6.56254e+06	3.1092	0.0897372	1.04703			3	3	3	1	3	3	3	0
690	ALF1	P53904	Tubulin-specific chaperone B	>sp|P53904|TBCB_YEAST Tubulin-specific chaperone B OS=Saccharomyces cerevisiae (strain ATCC 204508 / S288c) GN=ALF1 PE=1 SV=1	P53904	28.353	0.0009901	2.6497	3	0	VE Only	VE Only	0.073136	1.13587	VE Only	VE Only	2	1	2				2.00055e+07	VE Only	28770000	9230600	22016000				28770000	9230600	22016000	2.00055e+07	9.92363e+06	5.72941e+06	3.49172	0.073136	1.13587			2	2	2	1	2	2	2	0
691	CIS3;PIR5;PIR3;PIR1;HSP150	P47001;P46999;Q03180;Q03178;P32478	Cell wall mannoprotein CIS3;Cell wall protein PIR5;Cell wall mannoprotein PIR3;Cell wall mannoprotein PIR1;Cell wall mannoprotein HSP150	>sp|P47001|CIS3_YEAST Cell wall mannoprotein CIS3 OS=Saccharomyces cerevisiae (strain ATCC 204508 / S288c) GN=CIS3 PE=1 SV=1;>sp|P46999|PIR5_YEAST Cell wall protein PIR5 OS=Saccharomyces cerevisiae (strain ATCC 204508 / S288c) GN=PIR5 PE=2 SV=2;>sp|Q03180|	P47001;P46999;Q03180;Q03178;P32478	23.241	0	3.3392	3	0	VE Only	VE Only	0.00736148	2.13304	VE Only	VE Only	1	1	2				5.42583e+07	VE Only	45187000	60800000	56788000				45187000	60800000	56788000	5.42583e+07	8.10807e+06	4.6812e+06	11.5907	0.00736148	2.13304			2;1;1;1;1	2;1;1;1;1	2;1;1;1;1	5	2	2	2	0
692	HSP78	P33416	Heat shock protein 78, mitochondrial	>sp|P33416|HSP78_YEAST Heat shock protein 78, mitochondrial OS=Saccharomyces cerevisiae (strain ATCC 204508 / S288c) GN=HSP78 PE=1 SV=2	P33416	91.335	0	2.9249	3	0	VE Only	VE Only	0.0244937	1.61095	VE Only	VE Only	1	2	1				4.49843e+07	VE Only	33196000	43799000	57958000				33196000	43799000	57958000	4.49843e+07	1.24235e+07	7.1727e+06	6.2716	0.0244937	1.61095			2	2	2	1	2	2	2	0
693	YML082W	Q04533	Putative cystathionine gamma-synthase YML082W	>sp|Q04533|METX_YEAST Putative cystathionine gamma-synthase YML082W OS=Saccharomyces cerevisiae (strain ATCC 204508 / S288c) GN=YML082W PE=1 SV=1	Q04533	74.313	0	3.1644	3	0	VE Only	VE Only	0.0223818	1.6501	VE Only	VE Only	2	1	1				9.31163e+06	VE Only	11125000	6518900	10291000				11125000	6518900	10291000	9.31163e+06	2.45426e+06	1.41697e+06	6.57151	0.0223818	1.6501			2	2	2	1	2	2	2	0
694	SMC1	P32908	Structural maintenance of chromosomes protein 1	>sp|P32908|SMC1_YEAST Structural maintenance of chromosomes protein 1 OS=Saccharomyces cerevisiae (strain ATCC 204508 / S288c) GN=SMC1 PE=1 SV=1	P32908	141.28	0.0086655	1.7375	3	0	VE Only	VE Only	0.110241	0.957657	VE Only	VE Only	1	1	1				1.65371e+08	VE Only	264130000	57002000	174980000				264130000	57002000	174980000	1.65371e+08	1.03898e+08	5.99854e+07	2.75685	0.110241	0.957657	46	1039	1	1	1	1	1	1	1	0
695	TY3B-I	Q7LHG5	Transposon Ty3-I Gag-Pol polyprotein;Capsid protein;Spacer peptide p3;Nucleocapsid protein p11;Ty3 protease;Spacer peptide J;Reverse transcriptase/ribonuclease H;Integrase p52;Integrase p49	>sp|Q7LHG5|YI31B_YEAST Transposon Ty3-I Gag-Pol polyprotein OS=Saccharomyces cerevisiae (strain ATCC 204508 / S288c) GN=TY3B-I PE=3 SV=2	Q7LHG5	172.37	0.0092671	1.6247	3	0	VE Only	VE Only	0.0509876	1.29254	VE Only	VE Only	1	1	1				2.92883e+07	VE Only	27683000	18257000	41925000				27683000	18257000	41925000	2.92883e+07	1.19154e+07	6.87935e+06	4.25743	0.0509876	1.29254			1	1	1	1	1	1	1	0
696	ATP3	P38077	ATP synthase subunit gamma, mitochondrial	>sp|P38077|ATPG_YEAST ATP synthase subunit gamma, mitochondrial OS=Saccharomyces cerevisiae (strain ATCC 204508 / S288c) GN=ATP3 PE=1 SV=1	P38077	34.35	0.00099108	2.6575	3	0	VE Only	VE Only	0.0129682	1.88712	VE Only	VE Only	1	1	1				12999000	VE Only	13546000	10180000	15271000				13546000	10180000	15271000	12999000	2.5892e+06	1.49488e+06	8.6957	0.0129682	1.88712			1	1	1	1	1	1	1	0
697	HHT1	P61830	Histone H3	>sp|P61830|H3_YEAST Histone H3 OS=Saccharomyces cerevisiae (strain ATCC 204508 / S288c) GN=HHT1 PE=1 SV=2	P61830	15.356	0	4.5795	2	0	VE Only	VE Only	0.346282	0.46057	VE Only	VE Only	1		3				116756500	VE Only	29383000		204130000				29383000	0	204130000	7.78377e+07	1.10355e+08	6.37133e+07	1.22169	0.346282	0.46057			3	3	3	1	3	3	3	0
698	COR1	P07256	Cytochrome b-c1 complex subunit 1, mitochondrial	>sp|P07256|QCR1_YEAST Cytochrome b-c1 complex subunit 1, mitochondrial OS=Saccharomyces cerevisiae (strain ATCC 204508 / S288c) GN=COR1 PE=1 SV=1	P07256	50.227	0.00098522	2.6122	2	0	VE Only	VE Only	0.183695	0.735903	VE Only	VE Only		3	1				17599000	VE Only		17980000	17218000				0	17980000	17218000	1.17327e+07	1.01679e+07	5.87046e+06	1.9986	0.183695	0.735903			3	3	3	1	3	3	3	0
699	GAD1	Q04792	Glutamate decarboxylase	>sp|Q04792|DCE_YEAST Glutamate decarboxylase OS=Saccharomyces cerevisiae (strain ATCC 204508 / S288c) GN=GAD1 PE=1 SV=1	Q04792	65.989	0	4.0512	2	0	VE Only	VE Only	0.42265	0.374019	VE Only	VE Only		3	1				9646000	VE Only		19292000	0				0	19292000	0	6.43067e+06	1.11382e+07	6.43067e+06	1	0.42265	0.374019			3	3	3	1	3	3	3	0
700	YPK1	P12688	Serine/threonine-protein kinase YPK1	>sp|P12688|YPK1_YEAST Serine/threonine-protein kinase YPK1 OS=Saccharomyces cerevisiae (strain ATCC 204508 / S288c) GN=YPK1 PE=1 SV=2	P12688	76.479	0.00097847	2.5728	2	0	VE Only	VE Only	0.42265	0.374019	VE Only	VE Only		3	1				6035000	VE Only		12070000	0				0	12070000	0	4.02333e+06	6.96862e+06	4.02333e+06	1	0.42265	0.374019			3	3	2	1	3	3	2	0
701	YMR196W	Q04336	Uncharacterized protein YMR196W	>sp|Q04336|YM54_YEAST Uncharacterized protein YMR196W OS=Saccharomyces cerevisiae (strain ATCC 204508 / S288c) GN=YMR196W PE=1 SV=1	Q04336	126.62	0	6.8979	2	0	VE Only	VE Only	0.42265	0.374019	VE Only	VE Only		2	1				6056500	VE Only		12113000	0				0	12113000	0	4.03767e+06	6.99344e+06	4.03767e+06	1	0.42265	0.374019			3	3	3	1	3	3	3	0
702	YER156C	P40093	UPF0160 protein YER156C	>sp|P40093|YEY6_YEAST UPF0160 protein YER156C OS=Saccharomyces cerevisiae (strain ATCC 204508 / S288c) GN=YER156C PE=1 SV=1	P40093	38.174	0	4.91	2	0	VE Only	VE Only	0.42265	0.374019	VE Only	VE Only		2	1				5364000	VE Only		10728000	0				0	10728000	0	3576000	6.19381e+06	3576000	1	0.42265	0.374019			3	3	3	1	3	3	3	0
703	GRE3	P38715	NADPH-dependent aldose reductase GRE3	>sp|P38715|GRE3_YEAST NADPH-dependent aldose reductase GRE3 OS=Saccharomyces cerevisiae (strain ATCC 204508 / S288c) GN=GRE3 PE=1 SV=1	P38715	37.118	0	3.5775	2	0	VE Only	VE Only	0.42265	0.374019	VE Only	VE Only		1	1				6820500	VE Only		13641000	0				0	13641000	0	4547000	7.87564e+06	4547000	1	0.42265	0.374019			2	2	2	1	2	2	2	0
704	MDH3	P32419	Malate dehydrogenase, peroxisomal	>sp|P32419|MDHP_YEAST Malate dehydrogenase, peroxisomal OS=Saccharomyces cerevisiae (strain ATCC 204508 / S288c) GN=MDH3 PE=1 SV=3	P32419	37.186	0.00090253	2.0127	2	0	VE Only	VE Only	0.42265	0.374019	VE Only	VE Only		1	1				2263200	VE Only		4526400	0				0	4526400	0	1508800	2.61332e+06	1508800	1	0.42265	0.374019			2	2	2	1	2	2	2	0
705	DGA1	Q08650	Diacylglycerol O-acyltransferase 1	>sp|Q08650|DGAT2_YEAST Diacylglycerol O-acyltransferase 1 OS=Saccharomyces cerevisiae (strain ATCC 204508 / S288c) GN=DGA1 PE=1 SV=1	Q08650	47.711	0.0062002	1.8609	2	0	VE Only	VE Only	0.42265	0.374019	VE Only	VE Only	1		1				14232500	VE Only	28465000		0				28465000	0	0	9.48833e+06	1.64343e+07	9.48833e+06	1	0.42265	0.374019	67;82	113;145	2	2	2	1	2	2	2	0
706	IML1	P47170	Vacuolar membrane-associated protein IML1	>sp|P47170|IML1_YEAST Vacuolar membrane-associated protein IML1 OS=Saccharomyces cerevisiae (strain ATCC 204508 / S288c) GN=IML1 PE=1 SV=1	P47170	181.95	0.00094967	2.3358	2	0	VE Only	VE Only	0.1867	0.728857	VE Only	VE Only	1		1				5375750	VE Only	4898700		5852800				4898700	0	5852800	3.58383e+06	3.14014e+06	1.81296e+06	1.97679	0.1867	0.728857			1	1	1	1	1	1	1	0
707	SPB1	P25582	27S pre-rRNA (guanosine(2922)-2-O)-methyltransferase	>sp|P25582|SPB1_YEAST 27S pre-rRNA (guanosine(2922)-2-O)-methyltransferase OS=Saccharomyces cerevisiae (strain ATCC 204508 / S288c) GN=SPB1 PE=1 SV=2	P25582	96.484	0.00091075	2.0915	2	0	VE Only	VE Only	0.42265	0.374019	VE Only	VE Only	1		1				5156000	VE Only	0		10312000				0	0	10312000	3.43733e+06	5.95364e+06	3.43733e+06	1	0.42265	0.374019			2	2	2	1	2	2	2	0
708	ARO10	Q06408	Transaminated amino acid decarboxylase	>sp|Q06408|ARO10_YEAST Transaminated amino acid decarboxylase OS=Saccharomyces cerevisiae (strain ATCC 204508 / S288c) GN=ARO10 PE=1 SV=1	Q06408	71.384	0	4.4177	2	0	VE Only	VE Only	0.42265	0.374019	VE Only	VE Only	1	3					6162000	VE Only	0	12324000					0	12324000	0	4108000	7.11526e+06	4.108e+06	1	0.42265	0.374019			3	3	3	1	3	3	3	0
709	ITR1	P30605	Myo-inositol transporter 1	>sp|P30605|ITR1_YEAST Myo-inositol transporter 1 OS=Saccharomyces cerevisiae (strain ATCC 204508 / S288c) GN=ITR1 PE=1 SV=2	P30605	63.569	0	6.6074	2	0	VE Only	VE Only	0.42265	0.374019	VE Only	VE Only	4	2					33313500	VE Only	66627000	0					66627000	0	0	22209000	3.84671e+07	22209000	1	0.42265	0.374019			4	4	4	1	4	4	4	0
710	ISW1	P38144	ISWI chromatin-remodeling complex ATPase ISW1	>sp|P38144|ISW1_YEAST ISWI chromatin-remodeling complex ATPase ISW1 OS=Saccharomyces cerevisiae (strain ATCC 204508 / S288c) GN=ISW1 PE=1 SV=2	P38144;Q08773	131.1	0.00098912	2.6414	2	0	VE Only	VE Only	0.42265	0.374019	VE Only	VE Only	1	2					4639550	VE Only	0	9279100					0	9279100	0	3.09303e+06	5.35729e+06	3.09303e+06	1	0.42265	0.374019			3;1	3;1	3;1	2	3	3	3	0
711	PHA2	P32452	Putative prephenate dehydratase	>sp|P32452|PHA2_YEAST Putative prephenate dehydratase OS=Saccharomyces cerevisiae (strain ATCC 204508 / S288c) GN=PHA2 PE=1 SV=3	P32452	38.225	0	2.7226	2	0	VE Only	VE Only	0.42265	0.374019	VE Only	VE Only	2	1					3988950	VE Only	7977900	0					7977900	0	0	2659300	4.60604e+06	2659300	1	0.42265	0.374019			3	3	3	1	3	3	3	0
712	RFC3	P38629	Replication factor C subunit 3	>sp|P38629|RFC3_YEAST Replication factor C subunit 3 OS=Saccharomyces cerevisiae (strain ATCC 204508 / S288c) GN=RFC3 PE=1 SV=1	P38629	38.203	0.00091324	2.1059	2	0	VE Only	VE Only	0.183641	0.73603	VE Only	VE Only	1	1					6015850	VE Only	6126300	5905400					6126300	5905400	0	4.01057e+06	3.47501e+06	2.0063e+06	1.99899	0.183641	0.73603			1	1	1	1	1	1	1	0
713	UTP20	P35194	U3 small nucleolar RNA-associated protein 20	>sp|P35194|UTP20_YEAST U3 small nucleolar RNA-associated protein 20 OS=Saccharomyces cerevisiae (strain ATCC 204508 / S288c) GN=UTP20 PE=1 SV=3	P35194	287.56	0.00096339	2.4601	2	0	VE Only	VE Only	0.193703	0.712865	VE Only	VE Only	1	1					5780650	VE Only	6703000	4858300					6703000	4858300	0	3.85377e+06	3.46257e+06	1.99911e+06	1.92774	0.193703	0.712865			1	1	1	1	1	1	1	0
714	DCS1	Q06151	m7GpppX diphosphatase	>sp|Q06151|DCPS_YEAST m7GpppX diphosphatase OS=Saccharomyces cerevisiae (strain ATCC 204508 / S288c) GN=DCS1 PE=1 SV=1	Q06151	40.769	0	3.3976	2	0	VE Only	VE Only	0.42265	0.374019	VE Only	VE Only	1	1					4587850	VE Only	0	9175700					0	9175700	0	3.05857e+06	5.29759e+06	3.05857e+06	1	0.42265	0.374019			2	2	2	1	2	2	2	0
715	MIC60	P36112	MICOS complex subunit MIC60	>sp|P36112|MIC60_YEAST MICOS complex subunit MIC60 OS=Saccharomyces cerevisiae (strain ATCC 204508 / S288c) GN=MIC60 PE=1 SV=1	P36112	61.081	0.0053381	1.8933	2	0	VE Only	VE Only	0.42265	0.374019	VE Only	VE Only	1	1					3611800	VE Only	0	7223600					0	7223600	0	2.40787e+06	4.17055e+06	2.40787e+06	1	0.42265	0.374019			2	2	2	1	2	2	2	0
716	YPP1	P46951	Cargo-transport protein YPP1	>sp|P46951|YPP1_YEAST Cargo-transport protein YPP1 OS=Saccharomyces cerevisiae (strain ATCC 204508 / S288c) GN=YPP1 PE=1 SV=1	P46951	95.365	0	2.9892	2	0	VE Only	VE Only	0.200883	0.697056	VE Only	VE Only	1	1					3105500	VE Only	3756700	2454300					3756700	2454300	0	2.07033e+06	1.90756e+06	1.10133e+06	1.87985	0.200883	0.697056			1	1	1	1	1	1	1	0
717	MAK21	Q12176	Ribosome biogenesis protein MAK21	>sp|Q12176|MAK21_YEAST Ribosome biogenesis protein MAK21 OS=Saccharomyces cerevisiae (strain ATCC 204508 / S288c) GN=MAK21 PE=1 SV=1	Q12176	116.68	0	2.8709	2	0	VE Only	VE Only	0.42265	0.374019	VE Only	VE Only	1	1					3034000	VE Only	0	6068000					0	6068000	0	2.02267e+06	3.50336e+06	2.02267e+06	1	0.42265	0.374019			2	2	2	1	2	2	2	0
718	EMC2	P47133	ER membrane protein complex subunit 2	>sp|P47133|EMC2_YEAST ER membrane protein complex subunit 2 OS=Saccharomyces cerevisiae (strain ATCC 204508 / S288c) GN=EMC2 PE=1 SV=1	P47133	33.855	0.00092764	2.1878	2	0	VE Only	VE Only	0.42265	0.374019	VE Only	VE Only	1	1					2770650	VE Only	5541300	0					5541300	0	0	1847100	3.19927e+06	1847100	1	0.42265	0.374019			2	2	2	1	2	2	2	0
719	STE23	Q06010	A-factor-processing enzyme	>sp|Q06010|STE23_YEAST A-factor-processing enzyme OS=Saccharomyces cerevisiae (strain ATCC 204508 / S288c) GN=STE23 PE=1 SV=2	Q06010	117.58	0.00093284	2.2234	2	0	VE Only	VE Only	0.42265	0.374019	VE Only	VE Only	1	1					1553300	VE Only	0	3106600					0	3106600	0	1.03553e+06	1.7936e+06	1.03553e+06	1	0.42265	0.374019			2	2	2	1	2	2	2	0
720	ALY2	P47029	Arrestin-related trafficking adapter 3	>sp|P47029|ALY2_YEAST Arrestin-related trafficking adapter 3 OS=Saccharomyces cerevisiae (strain ATCC 204508 / S288c) GN=ALY2 PE=1 SV=2	P47029	117.21	0.00090334	2.0189	1	0	VE Only	VE Only	0.42265	0.374019	VE Only	VE Only			2				382360000	VE Only			382360000				0	0	382360000	1.27453e+08	2.20756e+08	1.27453e+08	1	0.42265	0.374019			2	2	2	1	2	2	2	0
721	VPS13	Q07878	Vacuolar protein sorting-associated protein 13	>sp|Q07878|VPS13_YEAST Vacuolar protein sorting-associated protein 13 OS=Saccharomyces cerevisiae (strain ATCC 204508 / S288c) GN=VPS13 PE=1 SV=1	Q07878	357.85	0.0093063	1.6424	1	0	VE Only	VE Only	0.42265	0.374019	VE Only	VE Only			2				78890000	VE Only			78890000				0	0	78890000	2.62967e+07	4.55472e+07	2.62967e+07	1	0.42265	0.374019			2	2	2	1	2	2	2	0
722	WSC3	Q12215	Cell wall integrity and stress response component 3	>sp|Q12215|WSC3_YEAST Cell wall integrity and stress response component 3 OS=Saccharomyces cerevisiae (strain ATCC 204508 / S288c) GN=WSC3 PE=1 SV=1	Q12215	58.229	0	2.8641	1	0	VE Only	VE Only	0.42265	0.374019	VE Only	VE Only			1				178760000	VE Only			178760000				0	0	178760000	5.95867e+07	1.03207e+08	5.95867e+07	1	0.42265	0.374019			1	1	1	1	1	1	1	0
723	YOL024W	Q08172	Putative uncharacterized protein YOL024W	>sp|Q08172|YO024_YEAST Putative uncharacterized protein YOL024W OS=Saccharomyces cerevisiae (strain ATCC 204508 / S288c) GN=YOL024W PE=4 SV=1	Q08172	20.11	0.0044683	1.9237	1	0	VE Only	VE Only	0.42265	0.374019	VE Only	VE Only			1				36996000	VE Only			36996000				0	0	36996000	12332000	2.13597e+07	12332000	1	0.42265	0.374019			1	1	1	1	1	1	1	0
724	HCA4	P20448	ATP-dependent RNA helicase HCA4	>sp|P20448|DBP4_YEAST ATP-dependent RNA helicase HCA4 OS=Saccharomyces cerevisiae (strain ATCC 204508 / S288c) GN=HCA4 PE=1 SV=2	P20448	87.192	0.01005	1.6041	1	0	VE Only	VE Only	0.42265	0.374019	VE Only	VE Only			1				6298900	VE Only			6298900				0	0	6298900	2.09963e+06	3.63667e+06	2.09963e+06	1	0.42265	0.374019	40;41	9;10	1	1	1	1	1	1	1	0
725	CMK2	P22517	Calcium/calmodulin-dependent protein kinase II	>sp|P22517|KCC2_YEAST Calcium/calmodulin-dependent protein kinase II OS=Saccharomyces cerevisiae (strain ATCC 204508 / S288c) GN=CMK2 PE=1 SV=2	P22517	50.447	0.00093371	2.2367	1	0	VE Only	VE Only			VE Only	VE Only			1				No LFQ Int	VE Only			0				0	0	0	0	0	0				9;43	52;57	1	1	1	1	1	1	1	0
726	STR3	P53101	Cystathionine beta-lyase	>sp|P53101|STR3_YEAST Cystathionine beta-lyase OS=Saccharomyces cerevisiae (strain ATCC 204508 / S288c) GN=STR3 PE=1 SV=1	P53101	51.828	0.0099256	1.5539	1	0	VE Only	VE Only			VE Only	VE Only			1				No LFQ Int	VE Only			0				0	0	0	0	0	0						1	1	1	1	1	1	1	0
727	ARO9	P38840	Aromatic amino acid aminotransferase 2	>sp|P38840|ARO9_YEAST Aromatic amino acid aminotransferase 2 OS=Saccharomyces cerevisiae (strain ATCC 204508 / S288c) GN=ARO9 PE=1 SV=3	P38840	58.527	0	8.6528	1	0	VE Only	VE Only	0.42265	0.374019	VE Only	VE Only		3					35944000	VE Only		35944000					0	35944000	0	1.19813e+07	2.07523e+07	1.19813e+07	1	0.42265	0.374019			3	3	3	1	3	3	3	0
728	YGP1	P38616	Protein YGP1	>sp|P38616|YGP1_YEAST Protein YGP1 OS=Saccharomyces cerevisiae (strain ATCC 204508 / S288c) GN=YGP1 PE=1 SV=2	P38616	37.327	0	6.8535	1	0	VE Only	VE Only	0.42265	0.374019	VE Only	VE Only		3					35104000	VE Only		35104000					0	35104000	0	1.17013e+07	2.02673e+07	1.17013e+07	1	0.42265	0.374019			3	3	3	1	3	3	3	0
729	HHO1	P53551	Histone H1	>sp|P53551|H1_YEAST Histone H1 OS=Saccharomyces cerevisiae (strain ATCC 204508 / S288c) GN=HHO1 PE=1 SV=1	P53551	27.803	0	4.149	1	0	VE Only	VE Only	0.42265	0.374019	VE Only	VE Only		3					17296000	VE Only		17296000					0	17296000	0	5.76533e+06	9.98585e+06	5.76533e+06	1	0.42265	0.374019			3	3	3	1	3	3	3	0
730	MET10	P39692	Sulfite reductase [NADPH] flavoprotein component	>sp|P39692|MET10_YEAST Sulfite reductase [NADPH] flavoprotein component OS=Saccharomyces cerevisiae (strain ATCC 204508 / S288c) GN=MET10 PE=1 SV=2	P39692	114.83	0	2.7402	1	0	VE Only	VE Only	0.42265	0.374019	VE Only	VE Only		3					13909000	VE Only		13909000					0	13909000	0	4.63633e+06	8.03036e+06	4.63633e+06	1	0.42265	0.374019			3	3	3	1	3	3	3	0
731	SRM1	P21827	Guanine nucleotide exchange factor SRM1	>sp|P21827|RCC1_YEAST Guanine nucleotide exchange factor SRM1 OS=Saccharomyces cerevisiae (strain ATCC 204508 / S288c) GN=SRM1 PE=1 SV=1	P21827	53.013	0	4.1216	1	0	VE Only	VE Only	0.42265	0.374019	VE Only	VE Only		3					12696000	VE Only		12696000					0	12696000	0	4232000	7.33004e+06	4232000	1	0.42265	0.374019			3	3	3	1	3	3	3	0
732	MYO5	Q04439	Myosin-5	>sp|Q04439|MYO5_YEAST Myosin-5 OS=Saccharomyces cerevisiae (strain ATCC 204508 / S288c) GN=MYO5 PE=1 SV=1	Q04439	136.9	0.00096899	2.4871	1	0	VE Only	VE Only	0.42265	0.374019	VE Only	VE Only		3					8732200	VE Only		8732200					0	8732200	0	2.91073e+06	5.04154e+06	2.91073e+06	1	0.42265	0.374019			3	3	3	1	3	3	3	0
733	PAN5	P38787	2-dehydropantoate 2-reductase	>sp|P38787|PANE_YEAST 2-dehydropantoate 2-reductase OS=Saccharomyces cerevisiae (strain ATCC 204508 / S288c) GN=PAN5 PE=1 SV=1	P38787	42.821	0	3.286	1	0	VE Only	VE Only	0.42265	0.374019	VE Only	VE Only		2					18616000	VE Only		18616000					0	18616000	0	6.20533e+06	1.0748e+07	6.20533e+06	1	0.42265	0.374019			2	2	2	1	2	2	2	0
734	EHT1	P38295	Medium-chain fatty acid ethyl ester synthase/esterase 2	>sp|P38295|MCFS2_YEAST Medium-chain fatty acid ethyl ester synthase/esterase 2 OS=Saccharomyces cerevisiae (strain ATCC 204508 / S288c) GN=EHT1 PE=1 SV=1	P38295	51.255	0	3.7684	1	0	VE Only	VE Only	0.42265	0.374019	VE Only	VE Only		2					17741000	VE Only		17741000					0	17741000	0	5.91367e+06	1.02428e+07	5.91367e+06	1	0.42265	0.374019			2	2	2	1	2	2	2	0
735	KGD1	P20967	2-oxoglutarate dehydrogenase, mitochondrial	>sp|P20967|ODO1_YEAST 2-oxoglutarate dehydrogenase, mitochondrial OS=Saccharomyces cerevisiae (strain ATCC 204508 / S288c) GN=KGD1 PE=1 SV=2	P20967	114.41	0	3.4503	1	0	VE Only	VE Only	0.42265	0.374019	VE Only	VE Only		2					13954000	VE Only		13954000					0	13954000	0	4.65133e+06	8.05635e+06	4.65133e+06	1	0.42265	0.374019			2	2	2	1	2	2	2	0
736	ARG5,6	Q01217	Protein ARG5,6, mitochondrial;N-acetyl-gamma-glutamyl-phosphate reductase;Acetylglutamate kinase	>sp|Q01217|ARG56_YEAST Protein ARG5,6, mitochondrial OS=Saccharomyces cerevisiae (strain ATCC 204508 / S288c) GN=ARG5,6 PE=1 SV=1	Q01217	94.868	0.00093985	2.3063	1	0	VE Only	VE Only	0.42265	0.374019	VE Only	VE Only		2					13231000	VE Only		13231000					0	13231000	0	4.41033e+06	7.63892e+06	4.41033e+06	1	0.42265	0.374019			2	2	2	1	2	2	2	0
737	RSC8	P43609	Chromatin structure-remodeling complex protein RSC8	>sp|P43609|RSC8_YEAST Chromatin structure-remodeling complex protein RSC8 OS=Saccharomyces cerevisiae (strain ATCC 204508 / S288c) GN=RSC8 PE=1 SV=1	P43609	63.167	0.00092593	2.1705	1	0	VE Only	VE Only	0.42265	0.374019	VE Only	VE Only		2					10248000	VE Only		10248000					0	10248000	0	3416000	5.91669e+06	3.416e+06	1	0.42265	0.374019			2	2	2	1	2	2	2	0
738	QRI1	P43123	UDP-N-acetylglucosamine pyrophosphorylase	>sp|P43123|UAP1_YEAST UDP-N-acetylglucosamine pyrophosphorylase OS=Saccharomyces cerevisiae (strain ATCC 204508 / S288c) GN=QRI1 PE=1 SV=1	P43123	53.475	0	2.7345	1	0	VE Only	VE Only	0.42265	0.374019	VE Only	VE Only		2					10061000	VE Only		10061000					0	10061000	0	3.35367e+06	5.80872e+06	3.35367e+06	1	0.42265	0.374019			2	2	2	1	2	2	2	0
739	PCS60	P38137	Peroxisomal-coenzyme A synthetase	>sp|P38137|FAT2_YEAST Peroxisomal-coenzyme A synthetase OS=Saccharomyces cerevisiae (strain ATCC 204508 / S288c) GN=PCS60 PE=1 SV=1	P38137	60.488	0.00097182	2.5014	1	0	VE Only	VE Only	0.42265	0.374019	VE Only	VE Only		2					7704600	VE Only		7704600					0	7704600	0	2568200	4.44825e+06	2568200	1	0.42265	0.374019			2	2	2	1	2	2	2	0
740	SRP68	P38687	Signal recognition particle subunit SRP68	>sp|P38687|SRP68_YEAST Signal recognition particle subunit SRP68 OS=Saccharomyces cerevisiae (strain ATCC 204508 / S288c) GN=SRP68 PE=1 SV=1	P38687	69.005	0	3.6039	1	0	VE Only	VE Only	0.42265	0.374019	VE Only	VE Only		2					746760	VE Only		746760					0	746760	0	248920	431142	248920	1	0.42265	0.374019			2	2	2	1	2	2	2	0
741	MFT1	P33441	THO complex subunit MFT1	>sp|P33441|MFT1_YEAST THO complex subunit MFT1 OS=Saccharomyces cerevisiae (strain ATCC 204508 / S288c) GN=MFT1 PE=1 SV=1	P33441	44.996	0.00093721	2.2505	1	0	VE Only	VE Only	0.42265	0.374019	VE Only	VE Only		1					38760000	VE Only		38760000					0	38760000	0	12920000	2.23781e+07	12920000	1	0.42265	0.374019	13;14	208;211	1	1	1	1	1	1	1	0
742	PET112	P33893	Glutamyl-tRNA(Gln) amidotransferase subunit B, mitochondrial	>sp|P33893|GATB_YEAST Glutamyl-tRNA(Gln) amidotransferase subunit B, mitochondrial OS=Saccharomyces cerevisiae (strain ATCC 204508 / S288c) GN=PET112 PE=1 SV=3	P33893	61.868	0.010067	1.6066	1	0	VE Only	VE Only	0.42265	0.374019	VE Only	VE Only		1					31434000	VE Only		31434000					0	31434000	0	10478000	1.81484e+07	10478000	1	0.42265	0.374019			1	1	1	1	1	1	1	0
743	RDI1	Q12434	Rho GDP-dissociation inhibitor	>sp|Q12434|GDIR_YEAST Rho GDP-dissociation inhibitor OS=Saccharomyces cerevisiae (strain ATCC 204508 / S288c) GN=RDI1 PE=1 SV=1	Q12434	23.138	0.0084962	1.6674	1	0	VE Only	VE Only	0.42265	0.374019	VE Only	VE Only		1					25214000	VE Only		25214000					0	25214000	0	8.40467e+06	1.45573e+07	8.40467e+06	1	0.42265	0.374019	35	106	1	1	1	1	1	1	1	0
744	SVF1	Q05515	Survival factor 1	>sp|Q05515|SVF1_YEAST Survival factor 1 OS=Saccharomyces cerevisiae (strain ATCC 204508 / S288c) GN=SVF1 PE=1 SV=1	Q05515	54.367	0	2.7193	1	0	VE Only	VE Only	0.42265	0.374019	VE Only	VE Only		1					13136000	VE Only		13136000					0	13136000	0	4.37867e+06	7.58407e+06	4.37867e+06	1	0.42265	0.374019			1	1	1	1	1	1	1	0
745	ARI1	P53111	NADPH-dependent aldehyde reductase ARI1	>sp|P53111|ARI1_YEAST NADPH-dependent aldehyde reductase ARI1 OS=Saccharomyces cerevisiae (strain ATCC 204508 / S288c) GN=ARI1 PE=1 SV=1	P53111	38.083	0	2.938	1	0	VE Only	VE Only	0.42265	0.374019	VE Only	VE Only		1					10938000	VE Only		10938000					0	10938000	0	3646000	6.31506e+06	3.646e+06	1	0.42265	0.374019			1	1	1	1	1	1	1	0
746	FAL1	Q12099	ATP-dependent RNA helicase FAL1	>sp|Q12099|FAL1_YEAST ATP-dependent RNA helicase FAL1 OS=Saccharomyces cerevisiae (strain ATCC 204508 / S288c) GN=FAL1 PE=1 SV=1	Q12099	45.213	0.0085837	1.7031	1	0	VE Only	VE Only	0.42265	0.374019	VE Only	VE Only		1					9755100	VE Only		9755100					0	9755100	0	3251700	5.63211e+06	3251700	1	0.42265	0.374019	33;69	98;100	1	1	1	1	1	1	1	0
747	YDL086W	Q07505	Putative carboxymethylenebutenolidase	>sp|Q07505|DLHH_YEAST Putative carboxymethylenebutenolidase OS=Saccharomyces cerevisiae (strain ATCC 204508 / S288c) GN=YDL086W PE=1 SV=1	Q07505	30.837	0.0085324	1.6804	1	0	VE Only	VE Only	0.42265	0.374019	VE Only	VE Only		1					9115600	VE Only		9115600					0	9115600	0	3.03853e+06	5.26289e+06	3.03853e+06	1	0.42265	0.374019			1	1	1	1	1	1	1	0
748	ACH1	P32316	Acetyl-CoA hydrolase	>sp|P32316|ACH1_YEAST Acetyl-CoA hydrolase OS=Saccharomyces cerevisiae (strain ATCC 204508 / S288c) GN=ACH1 PE=1 SV=2	P32316	58.711	0	16.423	1	0	VE Only	VE Only	0.42265	0.374019	VE Only	VE Only		1					8163000	VE Only		8163000					0	8163000	0	2721000	4.71291e+06	2721000	1	0.42265	0.374019			1	1	1	1	1	1	1	0
749	MET3	P08536	Sulfate adenylyltransferase	>sp|P08536|MET3_YEAST Sulfate adenylyltransferase OS=Saccharomyces cerevisiae (strain ATCC 204508 / S288c) GN=MET3 PE=1 SV=2	P08536	57.724	0	4.0397	1	0	VE Only	VE Only	0.42265	0.374019	VE Only	VE Only		1					7368500	VE Only		7368500					0	7368500	0	2.45617e+06	4.25421e+06	2.45617e+06	1	0.42265	0.374019			1	1	1	1	1	1	1	0
750	SEC17	P32602	Alpha-soluble NSF attachment protein	>sp|P32602|SEC17_YEAST Alpha-soluble NSF attachment protein OS=Saccharomyces cerevisiae (strain ATCC 204508 / S288c) GN=SEC17 PE=1 SV=4	P32602	32.802	0	5.7064	1	0	VE Only	VE Only	0.42265	0.374019	VE Only	VE Only		1					6783900	VE Only		6783900					0	6783900	0	2261300	3.91669e+06	2261300	1	0.42265	0.374019			1	1	1	1	1	1	1	0
751	NOP16	P40007	Nucleolar protein 16	>sp|P40007|NOP16_YEAST Nucleolar protein 16 OS=Saccharomyces cerevisiae (strain ATCC 204508 / S288c) GN=NOP16 PE=1 SV=1	P40007	26.901	0.0026906	1.9647	1	0	VE Only	VE Only	0.42265	0.374019	VE Only	VE Only		1					5986700	VE Only		5986700					0	5986700	0	1.99557e+06	3.45642e+06	1.99557e+06	1	0.42265	0.374019			1	1	1	1	1	1	1	0
752	NSP1	P14907	Nucleoporin NSP1	>sp|P14907|NSP1_YEAST Nucleoporin NSP1 OS=Saccharomyces cerevisiae (strain ATCC 204508 / S288c) GN=NSP1 PE=1 SV=1	P14907	86.515	0.0044643	1.9219	1	0	VE Only	VE Only	0.42265	0.374019	VE Only	VE Only		1					5966000	VE Only		5966000					0	5966000	0	1.98867e+06	3.44447e+06	1.98867e+06	1	0.42265	0.374019			1	1	1	1	1	1	1	0
753	MEX67	Q99257	mRNA export factor MEX67	>sp|Q99257|MEX67_YEAST mRNA export factor MEX67 OS=Saccharomyces cerevisiae (strain ATCC 204508 / S288c) GN=MEX67 PE=1 SV=1	Q99257	67.351	0.00093897	2.2855	1	0	VE Only	VE Only	0.42265	0.374019	VE Only	VE Only		1					5535400	VE Only		5535400					0	5535400	0	1.84513e+06	3.19586e+06	1.84513e+06	1	0.42265	0.374019			1	1	1	1	1	1	1	0
754	RNQ1	P25367	[PIN+] prion protein RNQ1	>sp|P25367|RNQ1_YEAST [PIN+] prion protein RNQ1 OS=Saccharomyces cerevisiae (strain ATCC 204508 / S288c) GN=RNQ1 PE=1 SV=2	P25367	42.579	0.0099917	1.5773	1	0	VE Only	VE Only	0.42265	0.374019	VE Only	VE Only		1					5440800	VE Only		5440800					0	5440800	0	1813600	3.14125e+06	1.8136e+06	1	0.42265	0.374019			1	1	1	1	1	1	1	0
755	CHS5	Q12114	Chitin biosynthesis protein CHS5	>sp|Q12114|CHS5_YEAST Chitin biosynthesis protein CHS5 OS=Saccharomyces cerevisiae (strain ATCC 204508 / S288c) GN=CHS5 PE=1 SV=1	Q12114	73.638	0.0018002	1.9781	1	0	VE Only	VE Only	0.42265	0.374019	VE Only	VE Only		1					5350600	VE Only		5350600					0	5350600	0	1.78353e+06	3.08917e+06	1.78353e+06	1	0.42265	0.374019			1	1	1	1	1	1	1	0
756	TSR1	Q07381	Ribosome biogenesis protein TSR1	>sp|Q07381|TSR1_YEAST Ribosome biogenesis protein TSR1 OS=Saccharomyces cerevisiae (strain ATCC 204508 / S288c) GN=TSR1 PE=1 SV=1	Q07381	90.746	0.00097466	2.5319	1	0	VE Only	VE Only	0.42265	0.374019	VE Only	VE Only		1					5271700	VE Only		5271700					0	5271700	0	1.75723e+06	3.04362e+06	1.75723e+06	1	0.42265	0.374019			1	1	1	1	1	1	1	0
757	LYS1	P38998	Saccharopine dehydrogenase [NAD(+), L-lysine-forming]	>sp|P38998|LYS1_YEAST Saccharopine dehydrogenase [NAD(+), L-lysine-forming] OS=Saccharomyces cerevisiae (strain ATCC 204508 / S288c) GN=LYS1 PE=1 SV=3	P38998	41.464	0.0078261	1.7605	1	0	VE Only	VE Only	0.42265	0.374019	VE Only	VE Only		1					4653600	VE Only		4653600					0	4653600	0	1551200	2.68676e+06	1551200	1	0.42265	0.374019			1	1	1	1	1	1	1	0
758	YNL115C	P53925	Uncharacterized vacuolar membrane protein YNL115C	>sp|P53925|YNL5_YEAST Uncharacterized vacuolar membrane protein YNL115C OS=Saccharomyces cerevisiae (strain ATCC 204508 / S288c) GN=YNL115C PE=1 SV=1	P53925	74.038	0.0062112	1.8727	1	0	VE Only	VE Only	0.42265	0.374019	VE Only	VE Only		1					2168100	VE Only		2168100					0	2168100	0	722700	1.25175e+06	722700	1	0.42265	0.374019			1	1	1	1	1	1	1	0
759	TRM8	Q12009	tRNA (guanine-N(7)-)-methyltransferase	>sp|Q12009|TRMB_YEAST tRNA (guanine-N(7)-)-methyltransferase OS=Saccharomyces cerevisiae (strain ATCC 204508 / S288c) GN=TRM8 PE=1 SV=1	Q12009	33.391	0.007874	1.7834	1	0	VE Only	VE Only	0.42265	0.374019	VE Only	VE Only		1					1631800	VE Only		1631800					0	1631800	0	543933	942120	543933	1	0.42265	0.374019			1	1	1	1	1	1	1	0
760	MRPS35	P53292	37S ribosomal protein S35, mitochondrial	>sp|P53292|RT35_YEAST 37S ribosomal protein S35, mitochondrial OS=Saccharomyces cerevisiae (strain ATCC 204508 / S288c) GN=MRPS35 PE=1 SV=1	P53292	39.575	0.002693	1.9662	1	0	VE Only	VE Only	0.42265	0.374019	VE Only	VE Only		1					1434000	VE Only		1434000					0	1434000	0	478000	827920	478000	1	0.42265	0.374019			1	1	1	1	1	1	1	0
761	VPS4	P52917	Vacuolar protein sorting-associated protein 4	>sp|P52917|VPS4_YEAST Vacuolar protein sorting-associated protein 4 OS=Saccharomyces cerevisiae (strain ATCC 204508 / S288c) GN=VPS4 PE=1 SV=1	P52917	48.172	0.010101	1.6225	1	0	VE Only	VE Only	0.42265	0.374019	VE Only	VE Only		1					1276500	VE Only		1276500					0	1276500	0	425500	736988	425500	1	0.42265	0.374019			1	1	1	1	1	1	1	0
762	UBP6	P43593	Ubiquitin carboxyl-terminal hydrolase 6	>sp|P43593|UBP6_YEAST Ubiquitin carboxyl-terminal hydrolase 6 OS=Saccharomyces cerevisiae (strain ATCC 204508 / S288c) GN=UBP6 PE=1 SV=1	P43593	57.11	0.00095785	2.3935	1	0	VE Only	VE Only	0.42265	0.374019	VE Only	VE Only		1					1216900	VE Only		1216900					0	1216900	0	405633	702578	405633	1	0.42265	0.374019			1	1	1	1	1	1	1	0
763	CDC3	P32457	Cell division control protein 3	>sp|P32457|CDC3_YEAST Cell division control protein 3 OS=Saccharomyces cerevisiae (strain ATCC 204508 / S288c) GN=CDC3 PE=1 SV=3	P32457	60.054	0	10.299	1	0	VE Only	VE Only			VE Only	VE Only		1					No LFQ Int	VE Only		0					0	0	0	0	0	0						1	1	1	1	1	1	1	0
764	MSC2	Q03455	Probable zinc transporter MSC2	>sp|Q03455|MSC2_YEAST Probable zinc transporter MSC2 OS=Saccharomyces cerevisiae (strain ATCC 204508 / S288c) GN=MSC2 PE=1 SV=2	Q03455	80.577	0.0070423	1.8305	1	0	VE Only	VE Only			VE Only	VE Only		1					No LFQ Int	VE Only		0					0	0	0	0	0	0						1	1	1	1	1	1	1	0
765	KOG1	P38873	Target of rapamycin complex 1 subunit KOG1	>sp|P38873|KOG1_YEAST Target of rapamycin complex 1 subunit KOG1 OS=Saccharomyces cerevisiae (strain ATCC 204508 / S288c) GN=KOG1 PE=1 SV=2	P38873	177.61	0.0092827	1.6283	1	0	VE Only	VE Only	0.42265	0.374019	VE Only	VE Only	1						190550000	VE Only	190550000						190550000	0	0	6.35167e+07	1.10014e+08	6.35167e+07	1	0.42265	0.374019			1	1	1	1	1	1	1	0
766	MUM3	Q08750	Protein MUM3	>sp|Q08750|MUM3_YEAST Protein MUM3 OS=Saccharomyces cerevisiae (strain ATCC 204508 / S288c) GN=MUM3 PE=4 SV=1	Q08750	57.236	0.0099834	1.5758	1	0	VE Only	VE Only	0.42265	0.374019	VE Only	VE Only	1						13617000	VE Only	13617000						13617000	0	0	4539000	7.86178e+06	4539000	1	0.42265	0.374019			1	1	1	1	1	1	1	0
767	NAB6	Q03735	RNA-binding protein NAB6	>sp|Q03735|NAB6_YEAST RNA-binding protein NAB6 OS=Saccharomyces cerevisiae (strain ATCC 204508 / S288c) GN=NAB6 PE=1 SV=1	Q03735	126.14	0.0085985	1.7101	1	0	VE Only	VE Only	0.42265	0.374019	VE Only	VE Only	1						13185000	VE Only	13185000						13185000	0	0	4395000	7.61236e+06	4.395e+06	1	0.42265	0.374019			1	1	1	1	1	1	1	0
768	RTN2	Q12443	Reticulon-like protein 2	>sp|Q12443|RTN2_YEAST Reticulon-like protein 2 OS=Saccharomyces cerevisiae (strain ATCC 204508 / S288c) GN=RTN2 PE=1 SV=1	Q12443	44.358	0.0018018	1.9782	1	0	VE Only	VE Only	0.42265	0.374019	VE Only	VE Only	1						10639000	VE Only	10639000						10639000	0	0	3.54633e+06	6.14243e+06	3.54633e+06	1	0.42265	0.374019			1	1	1	1	1	1	1	0
769	TYR1	P20049	Prephenate dehydrogenase [NADP(+)]	>sp|P20049|TYR1_YEAST Prephenate dehydrogenase [NADP(+)] OS=Saccharomyces cerevisiae (strain ATCC 204508 / S288c) GN=TYR1 PE=1 SV=2	P20049	50.923	0.00097371	2.5293	1	0	VE Only	VE Only	0.42265	0.374019	VE Only	VE Only	1						8294500	VE Only	8294500						8294500	0	0	2.76483e+06	4.78883e+06	2.76483e+06	1	0.42265	0.374019			1	1	1	1	1	1	1	0
770	VNX1	P42839	Low affinity vacuolar monovalent cation/H(+) antiporter	>sp|P42839|VNX1_YEAST Low affinity vacuolar monovalent cation/H(+) antiporter OS=Saccharomyces cerevisiae (strain ATCC 204508 / S288c) GN=VNX1 PE=1 SV=1	P42839	102.5	0.00095969	2.4128	1	0	VE Only	VE Only			VE Only	VE Only	1						No LFQ Int	VE Only	0						0	0	0	0	0	0						1	1	1	1	1	1	1	0
771	VTC3	Q02725	Vacuolar transporter chaperone 3	>sp|Q02725|VTC3_YEAST Vacuolar transporter chaperone 3 OS=Saccharomyces cerevisiae (strain ATCC 204508 / S288c) GN=VTC3 PE=1 SV=1	Q02725	96.552	0	140.99	0	3	BE Only	BE Only	0.0592746	1.22713	BE Only	BE Only				20	5	20	BE Only	2.95473e+08				357490000	145560000	383370000	-357490000	-145560000	-383370000	-2.95473e+08	1.30472e+08	7.53281e+07	3.92249	0.0592746	1.22713			27	27	27	1	27	27	27	20
772	PHO84	P25297	Inorganic phosphate transporter PHO84	>sp|P25297|PHO84_YEAST Inorganic phosphate transporter PHO84 OS=Saccharomyces cerevisiae (strain ATCC 204508 / S288c) GN=PHO84 PE=1 SV=2	P25297	64.381	0	190.75	0	3	BE Only	BE Only	0.00929889	2.03157	BE Only	BE Only				11	10	15	BE Only	756900000				813830000	611060000	845810000	-813830000	-611060000	-845810000	-756900000	1.27309e+08	7.35021e+07	10.2977	0.00929889	2.03157	10;11;44	316;317;321	15	15	15	1	15	15	15	11
773	SEC2	P17065	Rab guanine nucleotide exchange factor SEC2	>sp|P17065|SEC2_YEAST Rab guanine nucleotide exchange factor SEC2 OS=Saccharomyces cerevisiae (strain ATCC 204508 / S288c) GN=SEC2 PE=1 SV=1	P17065	84.651	0	61.11	0	3	BE Only	BE Only	0.0211394	1.67491	BE Only	BE Only				11	5	13	BE Only	173380000				174050000	128680000	217410000	-174050000	-128680000	-217410000	-173380000	4.43688e+07	2.56163e+07	6.76834	0.0211394	1.67491	8	515	16	16	16	1	16	16	16	11
774	PHO91	P27514	Low-affinity phosphate transporter PHO91	>sp|P27514|PHO91_YEAST Low-affinity phosphate transporter PHO91 OS=Saccharomyces cerevisiae (strain ATCC 204508 / S288c) GN=PHO91 PE=1 SV=2	P27514	99.489	0	36.571	0	3	BE Only	BE Only	0.215218	0.667122	BE Only	BE Only				6	2	6	BE Only	41171000				44023000	0	79490000	-44023000	0	-79490000	-41171000	3.98217e+07	2.29911e+07	1.79074	0.215218	0.667122			9	9	9	1	9	9	9	6
775	APL3	P38065	AP-2 complex subunit alpha	>sp|P38065|AP2A_YEAST AP-2 complex subunit alpha OS=Saccharomyces cerevisiae (strain ATCC 204508 / S288c) GN=APL3 PE=1 SV=1	P38065	115.01	0	23.641	0	3	BE Only	BE Only	0.184072	0.735012	BE Only	BE Only				4	3	5	BE Only	1.95943e+07				28294000	0	30489000	-28294000	0	-30489000	-1.95943e+07	1.70046e+07	9.81764e+06	1.99583	0.184072	0.735012			8	8	8	1	8	8	8	4
776	NRP1	P32770	Asparagine-rich protein	>sp|P32770|NRP1_YEAST Asparagine-rich protein OS=Saccharomyces cerevisiae (strain ATCC 204508 / S288c) GN=NRP1 PE=1 SV=2	P32770	79.298	0	53.635	0	3	BE Only	BE Only	0.0344402	1.46293	BE Only	BE Only				3	2	5	BE Only	4.09153e+07				32953000	56506000	33287000	-32953000	-56506000	-33287000	-4.09153e+07	1.35029e+07	7.79593e+06	5.24829	0.0344402	1.46293			5	5	5	1	5	5	5	3
777	PAL1	Q05518	Protein PAL1	>sp|Q05518|PAL1_YEAST Protein PAL1 OS=Saccharomyces cerevisiae (strain ATCC 204508 / S288c) GN=PAL1 PE=1 SV=1	Q05518	54.995	0	16.137	0	3	BE Only	BE Only	0.183933	0.735341	BE Only	BE Only				2	1	5	BE Only	19358000				29979000	0	28095000	-29979000	0	-28095000	-19358000	1.6791e+07	9.69427e+06	1.99685	0.183933	0.735341			6	6	6	1	6	6	6	2
778	YGR266W	P53326	Uncharacterized protein YGR266W	>sp|P53326|YG5L_YEAST Uncharacterized protein YGR266W OS=Saccharomyces cerevisiae (strain ATCC 204508 / S288c) GN=YGR266W PE=1 SV=1	P53326	81.19	0	19.721	0	3	BE Only	BE Only	0.188466	0.724766	BE Only	BE Only				4	1	4	BE Only	6.92797e+07				92409000	0	115430000	-92409000	0	-115430000	-6.92797e+07	6.10921e+07	3.52715e+07	1.96418	0.188466	0.724766			6	6	6	1	6	6	6	4
779	HAL5	P38970	Serine/threonine-protein kinase HAL5	>sp|P38970|HAL5_YEAST Serine/threonine-protein kinase HAL5 OS=Saccharomyces cerevisiae (strain ATCC 204508 / S288c) GN=HAL5 PE=1 SV=2	P38970	95.454	0	6.2852	0	3	BE Only	BE Only	0.19013	0.72095	BE Only	BE Only				3	1	4	BE Only	2.35523e+07				30800000	0	39857000	-30800000	0	-39857000	-2.35523e+07	2.08936e+07	1.20629e+07	1.95246	0.19013	0.72095			6	6	6	1	6	6	6	3
780	MRC1	P25588	Mediator of replication checkpoint protein 1	>sp|P25588|MRC1_YEAST Mediator of replication checkpoint protein 1 OS=Saccharomyces cerevisiae (strain ATCC 204508 / S288c) GN=MRC1 PE=1 SV=3	P25588	124.32	0	13.544	0	3	BE Only	BE Only	0.106095	0.974306	BE Only	BE Only				3	1	4	BE Only	2.06301e+07				8698400	19264000	33928000	-8698400	-19264000	-33928000	-2.06301e+07	1.26702e+07	7.31512e+06	2.8202	0.106095	0.974306			5	5	5	1	5	5	5	3
781	SKY1	Q03656	Serine/threonine-protein kinase SKY1	>sp|Q03656|SKY1_YEAST Serine/threonine-protein kinase SKY1 OS=Saccharomyces cerevisiae (strain ATCC 204508 / S288c) GN=SKY1 PE=1 SV=1	Q03656	83.237	0	40.699	0	3	BE Only	BE Only	0.0107394	1.96902	BE Only	BE Only				2	1	4	BE Only	4.16733e+07				33541000	48435000	43044000	-33541000	-48435000	-43044000	-4.16733e+07	7.54101e+06	4.35381e+06	9.5717	0.0107394	1.96902			4	4	4	1	4	4	4	2
782	RSN1	Q03516	Uncharacterized protein RSN1	>sp|Q03516|RSN1_YEAST Uncharacterized protein RSN1 OS=Saccharomyces cerevisiae (strain ATCC 204508 / S288c) GN=RSN1 PE=1 SV=1	Q03516	107.67	0	7.66	0	3	BE Only	BE Only	0.052792	1.27743	BE Only	BE Only				1	3	3	BE Only	2.01803e+07				14883000	29825000	15833000	-14883000	-29825000	-15833000	-2.01803e+07	8.36602e+06	4.83012e+06	4.17801	0.052792	1.27743			5	5	5	1	5	5	5	1
783	UBP1	P25037	Ubiquitin carboxyl-terminal hydrolase 1	>sp|P25037|UBP1_YEAST Ubiquitin carboxyl-terminal hydrolase 1 OS=Saccharomyces cerevisiae (strain ATCC 204508 / S288c) GN=UBP1 PE=1 SV=2	P25037	92.768	0	9.551	0	3	BE Only	BE Only	0.183526	0.736302	BE Only	BE Only				4	2	3	BE Only	4.31677e+07				64266000	0	65237000	-64266000	0	-65237000	-4.31677e+07	3.73874e+07	2.15857e+07	1.99983	0.183526	0.736302			5	5	5	1	5	5	5	4
784	SAP155	P43612	SIT4-associating protein SAP155	>sp|P43612|SA155_YEAST SIT4-associating protein SAP155 OS=Saccharomyces cerevisiae (strain ATCC 204508 / S288c) GN=SAP155 PE=1 SV=4	P43612	115	0	4.5377	0	3	BE Only	BE Only	0.0143283	1.84381	BE Only	BE Only				1	2	3	BE Only	2.28927e+07				19767000	20494000	28417000	-19767000	-20494000	-28417000	-2.28927e+07	4.798e+06	2.77013e+06	8.26412	0.0143283	1.84381			4	4	4	1	4	4	4	1
785	RGD1	P38339	RHO GTPase-activating protein RGD1	>sp|P38339|RGD1_YEAST RHO GTPase-activating protein RGD1 OS=Saccharomyces cerevisiae (strain ATCC 204508 / S288c) GN=RGD1 PE=1 SV=1	P38339	74.618	0	5.8144	0	3	BE Only	BE Only	0.0293843	1.53189	BE Only	BE Only				1	2	3	BE Only	22848000				15662000	29507000	23375000	-15662000	-29507000	-23375000	-22848000	6.93753e+06	4.00538e+06	5.70432	0.0293843	1.53189			4	4	4	1	4	4	4	1
786	CTR1	P49573	Copper transport protein CTR1	>sp|P49573|CTR1_YEAST Copper transport protein CTR1 OS=Saccharomyces cerevisiae (strain ATCC 204508 / S288c) GN=CTR1 PE=1 SV=1	P49573	44.441	0	9.087	0	3	BE Only	BE Only	0.221277	0.655064	BE Only	BE Only				1	2	3	BE Only	10824000				11118000	0	21354000	-11118000	0	-21354000	-10824000	1.068e+07	6.16612e+06	1.7554	0.221277	0.655064			4	4	4	1	4	4	4	1
787	MKT1	P40850	Protein MKT1	>sp|P40850|MKT1_YEAST Protein MKT1 OS=Saccharomyces cerevisiae (strain ATCC 204508 / S288c) GN=MKT1 PE=1 SV=2	P40850	94.493	0	8.3726	0	3	BE Only	BE Only	0.083213	1.07981	BE Only	BE Only				2	3	2	BE Only	1.93833e+07				13234000	31323000	13593000	-13234000	-31323000	-13593000	-1.93833e+07	1.03416e+07	5.97073e+06	3.24639	0.083213	1.07981			4	4	4	1	4	4	4	2
788	LRO1	P40345	Phospholipid:diacylglycerol acyltransferase	>sp|P40345|PDAT_YEAST Phospholipid:diacylglycerol acyltransferase OS=Saccharomyces cerevisiae (strain ATCC 204508 / S288c) GN=LRO1 PE=1 SV=1	P40345	75.392	0	8.0786	0	3	BE Only	BE Only	0.186421	0.729506	BE Only	BE Only				1	2	2	BE Only	1.41187e+07				19383000	0	22973000	-19383000	0	-22973000	-1.41187e+07	1.23582e+07	7.135e+06	1.97879	0.186421	0.729506			4	4	4	1	4	4	4	1
789	TAT1	P38085	Valine/tyrosine/tryptophan amino-acid permease 1	>sp|P38085|TAT1_YEAST Valine/tyrosine/tryptophan amino-acid permease 1 OS=Saccharomyces cerevisiae (strain ATCC 204508 / S288c) GN=TAT1 PE=1 SV=1	P38085	68.757	0	93.856	0	3	BE Only	BE Only	0.213972	0.669643	BE Only	BE Only				1	2	2	BE Only	13087000				0	25149000	14112000	0	-25149000	-14112000	-13087000	1.26058e+07	7.27796e+06	1.79817	0.213972	0.669643			3	3	3	1	3	3	3	1
790	FET4	P40988	Low-affinity Fe(2+) transport protein	>sp|P40988|FET4_YEAST Low-affinity Fe(2+) transport protein OS=Saccharomyces cerevisiae (strain ATCC 204508 / S288c) GN=FET4 PE=1 SV=2	P40988	62.791	0	20.112	0	3	BE Only	BE Only	0.108109	0.966138	BE Only	BE Only				2	1	2	BE Only	31050000				18509000	53254000	21387000	-18509000	-53254000	-21387000	-31050000	1.9283e+07	1.1133e+07	2.78899	0.108109	0.966138			2	2	2	1	2	2	2	2
791	YBL081W	P38180	Uncharacterized protein YBL081W	>sp|P38180|YBI1_YEAST Uncharacterized protein YBL081W OS=Saccharomyces cerevisiae (strain ATCC 204508 / S288c) GN=YBL081W PE=4 SV=1	P38180	40.766	0	10.822	0	3	BE Only	BE Only	0.0139509	1.8554	BE Only	BE Only				2	1	2	BE Only	2.79863e+07				22102000	33669000	28188000	-22102000	-33669000	-28188000	-2.79863e+07	5.78614e+06	3.34063e+06	8.37757	0.0139509	1.8554			2	2	2	1	2	2	2	2
792	APL1	P27351	AP-2 complex subunit beta	>sp|P27351|AP2B_YEAST AP-2 complex subunit beta OS=Saccharomyces cerevisiae (strain ATCC 204508 / S288c) GN=APL1 PE=1 SV=2	P27351	80.452	0	6.4024	0	3	BE Only	BE Only	0.178692	0.747896	BE Only	BE Only				2	1	2	BE Only	2.07636e+07				40055000	16853000	5382700	-40055000	-16853000	-5382700	-2.07636e+07	1.76638e+07	1.01982e+07	2.036	0.178692	0.747896			3	3	3	1	3	3	3	2
793	ENB1	Q08299	Siderophore iron transporter ENB1	>sp|Q08299|ENB1_YEAST Siderophore iron transporter ENB1 OS=Saccharomyces cerevisiae (strain ATCC 204508 / S288c) GN=ENB1 PE=1 SV=1	Q08299	66.969	0	5.6297	0	3	BE Only	BE Only	0.00462422	2.33496	BE Only	BE Only				2	1	2	BE Only	1.83713e+07				17483000	16785000	20846000	-17483000	-16785000	-20846000	-1.83713e+07	2.17135e+06	1.25363e+06	14.6545	0.00462422	2.33496			2	2	2	1	2	2	2	2
794	HIP1	P06775	Histidine permease	>sp|P06775|HIP1_YEAST Histidine permease OS=Saccharomyces cerevisiae (strain ATCC 204508 / S288c) GN=HIP1 PE=1 SV=2	P06775	66.006	0	24.35	0	3	BE Only	BE Only	0.0779968	1.10792	BE Only	BE Only				2	1	2	BE Only	1.33893e+07				9603400	21338000	9226600	-9603400	-21338000	-9226600	-1.33893e+07	6.88632e+06	3.97582e+06	3.36769	0.0779968	1.10792			2	2	2	1	2	2	2	2
795	GDA1	P32621	Guanosine-diphosphatase	>sp|P32621|GDA1_YEAST Guanosine-diphosphatase OS=Saccharomyces cerevisiae (strain ATCC 204508 / S288c) GN=GDA1 PE=1 SV=1	P32621	56.821	0	7.4991	0	3	BE Only	BE Only	0.0132581	1.87752	BE Only	BE Only				1	1	2	BE Only	2.10543e+07				17747000	25836000	19580000	-17747000	-25836000	-19580000	-2.10543e+07	4.24125e+06	2.44869e+06	8.59821	0.0132581	1.87752			2	2	2	1	2	2	2	1
796	POM33	Q12164	Pore membrane protein of 33 kDa	>sp|Q12164|POM33_YEAST Pore membrane protein of 33 kDa OS=Saccharomyces cerevisiae (strain ATCC 204508 / S288c) GN=POM33 PE=1 SV=1	Q12164	32.186	0	11.453	0	3	BE Only	BE Only	0.0915742	1.03823	BE Only	BE Only				2	1	1	BE Only	68346000				94680000	24135000	86223000	-94680000	-24135000	-86223000	-68346000	3.85206e+07	2.22399e+07	3.07313	0.0915742	1.03823			2	2	2	1	2	2	2	2
797	SKG6	P32900	Protein SKG6	>sp|P32900|SKG6_YEAST Protein SKG6 OS=Saccharomyces cerevisiae (strain ATCC 204508 / S288c) GN=SKG6 PE=1 SV=2	P32900	81.848	0	4.7338	0	3	BE Only	BE Only	0.187615	0.726732	BE Only	BE Only				2	1	1	BE Only	1.48173e+07				24465000	0	19987000	-24465000	0	-19987000	-1.48173e+07	1.30261e+07	7.5206e+06	1.97023	0.187615	0.726732			3	3	3	1	3	3	3	2
798	BUD14	P27637	Bud site selection protein 14	>sp|P27637|BUD14_YEAST Bud site selection protein 14 OS=Saccharomyces cerevisiae (strain ATCC 204508 / S288c) GN=BUD14 PE=1 SV=4	P27637	78.981	0	3.231	0	3	BE Only	BE Only	0.00469757	2.32813	BE Only	BE Only				2	1	1	BE Only	1.46053e+07				12634000	15927000	15255000	-12634000	-15927000	-15255000	-1.46053e+07	1.73997e+06	1.00457e+06	14.5388	0.00469757	2.32813			2	2	2	1	2	2	2	2
799	WHI2	P12611	Growth regulation protein	>sp|P12611|WHI2_YEAST Growth regulation protein OS=Saccharomyces cerevisiae (strain ATCC 204508 / S288c) GN=WHI2 PE=1 SV=2	P12611	55.345	0	5.6274	0	3	BE Only	BE Only	0.0141144	1.85034	BE Only	BE Only				2	1	1	BE Only	1.18025e+07				9103600	13902000	12402000	-9103600	-13902000	-12402000	-1.18025e+07	2.45473e+06	1.41724e+06	8.32785	0.0141144	1.85034			2	2	2	1	2	2	2	2
800	YBR238C	P38330	Protein RMD9-like, mitochondrial	>sp|P38330|RMD9L_YEAST Protein RMD9-like, mitochondrial OS=Saccharomyces cerevisiae (strain ATCC 204508 / S288c) GN=YBR238C PE=1 SV=1	P38330	83.76	0	3.087	0	3	BE Only	BE Only	0.184066	0.735026	BE Only	BE Only				2	1	1	BE Only	1.05513e+07				15239000	0	16415000	-15239000	0	-16415000	-1.05513e+07	9.15662e+06	5.28658e+06	1.99587	0.184066	0.735026			3	3	3	1	3	3	3	2
801	RTT101	P47050	Cullin-8	>sp|P47050|CUL8_YEAST Cullin-8 OS=Saccharomyces cerevisiae (strain ATCC 204508 / S288c) GN=RTT101 PE=1 SV=1	P47050	99.324	0	4.1371	0	3	BE Only	BE Only	0.0237515	1.62431	BE Only	BE Only				2	1	1	BE Only	4437800				4384000	3259400	5670000	-4384000	-3259400	-5670000	-4437800	1.2062e+06	696400	6.37249	0.0237515	1.62431			2	2	2	1	2	2	2	2
802	VID27	P40157	Vacuolar import and degradation protein 27	>sp|P40157|VID27_YEAST Vacuolar import and degradation protein 27 OS=Saccharomyces cerevisiae (strain ATCC 204508 / S288c) GN=VID27 PE=1 SV=1	P40157	88.845	0.00096154	2.4549	0	3	BE Only	BE Only	0.42265	0.374019	BE Only	BE Only				2	1	1	BE Only	2.38283e+06				7148500	0	0	-7148500	0	0	-2.38283e+06	4.12719e+06	2.38283e+06	1	0.42265	0.374019			3	3	3	1	3	3	3	2
803	ATP5	P09457	ATP synthase subunit 5, mitochondrial	>sp|P09457|ATPO_YEAST ATP synthase subunit 5, mitochondrial OS=Saccharomyces cerevisiae (strain ATCC 204508 / S288c) GN=ATP5 PE=1 SV=1	P09457	22.814	0.0061947	1.8562	0	3	BE Only	BE Only	0.208732	0.680411	BE Only	BE Only				1	1	1	BE Only	1.07335e+08				40735000	224260000	57009000	-40735000	-224260000	-57009000	-1.07335e+08	1.01587e+08	5.86511e+07	1.83005	0.208732	0.680411			1	1	1	1	1	1	1	1
804	FIP1	P45976	Pre-mRNA polyadenylation factor FIP1	>sp|P45976|FIP1_YEAST Pre-mRNA polyadenylation factor FIP1 OS=Saccharomyces cerevisiae (strain ATCC 204508 / S288c) GN=FIP1 PE=1 SV=1	P45976	35.777	0	3.8751	0	3	BE Only	BE Only	0.0106406	1.97303	BE Only	BE Only				1	1	1	BE Only	7.57477e+06				8981300	7485900	6257100	-8981300	-7485900	-6257100	-7.57477e+06	1.36427e+06	787663	9.61676	0.0106406	1.97303			1	1	1	1	1	1	1	1
805	NOP9	P47077	Nucleolar protein 9	>sp|P47077|NOP9_YEAST Nucleolar protein 9 OS=Saccharomyces cerevisiae (strain ATCC 204508 / S288c) GN=NOP9 PE=1 SV=1	P47077	77.721	0	3.49	0	3	BE Only	BE Only	0.42265	0.374019	BE Only	BE Only				1	1	1	BE Only	4.81367e+06				0	14441000	0	0	-14441000	0	-4.81367e+06	8.33752e+06	4.81367e+06	1	0.42265	0.374019			3	3	3	1	3	3	3	1
806	COX15	P40086	Cytochrome c oxidase assembly protein COX15	>sp|P40086|COX15_YEAST Cytochrome c oxidase assembly protein COX15 OS=Saccharomyces cerevisiae (strain ATCC 204508 / S288c) GN=COX15 PE=3 SV=1	P40086	54.658	0	4.395	0	3	BE Only	BE Only	0.42265	0.374019	BE Only	BE Only				1	1	1	BE Only	2834000				0	8502000	0	0	-8502000	0	-2834000	4.90863e+06	2834000	1	0.42265	0.374019			3	3	3	1	3	3	3	1
807	SCD6	P45978	Protein SCD6	>sp|P45978|SCD6_YEAST Protein SCD6 OS=Saccharomyces cerevisiae (strain ATCC 204508 / S288c) GN=SCD6 PE=1 SV=1	P45978	39.189	0.0099585	1.5653	0	3	BE Only	BE Only	0.193559	0.713187	BE Only	BE Only				1	1	1	BE Only	2.34333e+06				0	2958200	4071800	0	-2958200	-4071800	-2.34333e+06	2.10438e+06	1.21497e+06	1.92872	0.193559	0.713187			1	1	1	1	1	1	1	1
808	VMA4	P22203	V-type proton ATPase subunit E	>sp|P22203|VATE_YEAST V-type proton ATPase subunit E OS=Saccharomyces cerevisiae (strain ATCC 204508 / S288c) GN=VMA4 PE=1 SV=4	P22203	26.471	0	13.233	0	2	BE Only	BE Only	0.193404	0.713534	BE Only	BE Only				4		6	BE Only	160185000				185360000		135010000	-185360000	0	-135010000	-106790000	9.58481e+07	5.53379e+07	1.92978	0.193404	0.713534			6	6	6	1	6	6	6	4
809	ADK1	P07170	Adenylate kinase	>sp|P07170|KAD2_YEAST Adenylate kinase OS=Saccharomyces cerevisiae (strain ATCC 204508 / S288c) GN=ADK1 PE=1 SV=2	P07170	24.254	0	23.027	0	2	BE Only	BE Only	0.222578	0.652518	BE Only	BE Only				7		4	BE Only	171255000				226230000		116280000	-226230000	0	-116280000	-114170000	1.1313e+08	6.53155e+07	1.74798	0.222578	0.652518			7	7	7	1	7	7	7	7
810	GAL83	Q04739	SNF1 protein kinase subunit beta-3	>sp|Q04739|GAL83_YEAST SNF1 protein kinase subunit beta-3 OS=Saccharomyces cerevisiae (strain ATCC 204508 / S288c) GN=GAL83 PE=1 SV=1	Q04739;P34164	46.648	0	9.2923	0	2	BE Only	BE Only	0.187794	0.726319	BE Only	BE Only				3		4	BE Only	102981000				92382000		113580000	-92382000	0	-113580000	-68654000	6.03934e+07	3.48682e+07	1.96896	0.187794	0.726319			5;1	5;1	5;1	2	5	5	5	3
811	ALG9	P53868	Alpha-1,2-mannosyltransferase ALG9	>sp|P53868|ALG9_YEAST Alpha-1,2-mannosyltransferase ALG9 OS=Saccharomyces cerevisiae (strain ATCC 204508 / S288c) GN=ALG9 PE=1 SV=1	P53868	63.776	0	15.926	0	2	BE Only	BE Only	0.231663	0.635144	BE Only	BE Only				1		4	BE Only	75171000				48142000		102200000	-48142000	0	-102200000	-50114000	5.11285e+07	2.95191e+07	1.69768	0.231663	0.635144			4	4	4	1	4	4	4	1
812	SRC1	Q03707	Inner nuclear membrane protein SRC1	>sp|Q03707|SRC1_YEAST Inner nuclear membrane protein SRC1 OS=Saccharomyces cerevisiae (strain ATCC 204508 / S288c) GN=SRC1 PE=1 SV=2	Q03707	95.496	0	10.226	0	2	BE Only	BE Only	0.296033	0.52866	BE Only	BE Only				1		4	BE Only	33665000				13884000		53446000	-13884000	0	-53446000	-2.24433e+07	2.7732e+07	1.60111e+07	1.40174	0.296033	0.52866			4	4	4	1	4	4	4	1
813	FPS1	P23900	Glycerol uptake/efflux facilitator protein	>sp|P23900|FPS1_YEAST Glycerol uptake/efflux facilitator protein OS=Saccharomyces cerevisiae (strain ATCC 204508 / S288c) GN=FPS1 PE=1 SV=2	P23900	73.877	0	6.3442	0	2	BE Only	BE Only	0.251203	0.599974	BE Only	BE Only				1		4	BE Only	15901150				8988300		22814000	-8988300	0	-22814000	-1.06008e+07	1.14922e+07	6.635e+06	1.5977	0.251203	0.599974			4	4	4	1	4	4	4	1
814	OSH3	P38713	Oxysterol-binding protein homolog 3	>sp|P38713|OSH3_YEAST Oxysterol-binding protein homolog 3 OS=Saccharomyces cerevisiae (strain ATCC 204508 / S288c) GN=OSH3 PE=1 SV=1	P38713	113.76	0	10.873	0	2	BE Only	BE Only	0.42265	0.374019	BE Only	BE Only				1		4	BE Only	15804000				0		31608000	0	0	-31608000	-10536000	1.82489e+07	10536000	1	0.42265	0.374019			5	5	5	1	5	5	5	1
815	EMW1	P42842	Essential for maintenance of the cell wall protein 1	>sp|P42842|EMW1_YEAST Essential for maintenance of the cell wall protein 1 OS=Saccharomyces cerevisiae (strain ATCC 204508 / S288c) GN=EMW1 PE=1 SV=1	P42842	102.34	0	13.615	0	2	BE Only	BE Only	0.19992	0.699143	BE Only	BE Only				5		3	BE Only	26280000				31631000		20929000	-31631000	0	-20929000	-17520000	1.60887e+07	9.28881e+06	1.88614	0.19992	0.699143			7	7	7	1	7	7	7	5
816	BCP1	Q06338	Protein BCP1	>sp|Q06338|BCP1_YEAST Protein BCP1 OS=Saccharomyces cerevisiae (strain ATCC 204508 / S288c) GN=BCP1 PE=1 SV=1	Q06338	32.661	0	8.5986	0	2	BE Only	BE Only	0.183924	0.735362	BE Only	BE Only				3		3	BE Only	129260000				125110000		133410000	-125110000	0	-133410000	-8.61733e+07	7.47436e+07	4.31532e+07	1.99691	0.183924	0.735362			5	5	5	1	5	5	5	3
817	PRE9	P23638	Proteasome subunit alpha type-3	>sp|P23638|PSA3_YEAST Proteasome subunit alpha type-3 OS=Saccharomyces cerevisiae (strain ATCC 204508 / S288c) GN=PRE9 PE=1 SV=1	P23638	28.714	0	6.9908	0	2	BE Only	BE Only	0.186121	0.730204	BE Only	BE Only				2		3	BE Only	30060000				27647000		32473000	-27647000	0	-32473000	-20040000	1.75221e+07	1.01164e+07	1.98094	0.186121	0.730204			3	3	3	1	3	3	3	2
818	PHO12;PHO11	P38693;P35842	Acid phosphatase PHO12;Acid phosphatase PHO11	>sp|P38693|PPAC_YEAST Acid phosphatase PHO12 OS=Saccharomyces cerevisiae (strain ATCC 204508 / S288c) GN=PHO12 PE=1 SV=1;>sp|P35842|PPAB_YEAST Acid phosphatase PHO11 OS=Saccharomyces cerevisiae (strain ATCC 204508 / S288c) GN=PHO11 PE=1 SV=1	P38693;P35842;P24031;P00635	52.699	0	8.773	0	2	BE Only	BE Only	0.42265	0.374019	BE Only	BE Only				1		3	BE Only	8002500				0		16005000	0	0	-16005000	-5335000	9.24049e+06	5.335e+06	1	0.42265	0.374019			4;4;1;1	4;4;1;1	4;4;1;1	4	4	4	4	1
819	AFT1	P22149	Iron-regulated transcriptional activator AFT1	>sp|P22149|AFT1_YEAST Iron-regulated transcriptional activator AFT1 OS=Saccharomyces cerevisiae (strain ATCC 204508 / S288c) GN=AFT1 PE=1 SV=2	P22149	77.682	0	11.557	0	2	BE Only	BE Only	0.42265	0.374019	BE Only	BE Only				1		3	BE Only	4871800				0		9743600	0	0	-9743600	-3.24787e+06	5.62547e+06	3.24787e+06	1	0.42265	0.374019			3	3	3	1	3	3	3	1
820	ARE2	P53629	Sterol O-acyltransferase 2	>sp|P53629|ARE2_YEAST Sterol O-acyltransferase 2 OS=Saccharomyces cerevisiae (strain ATCC 204508 / S288c) GN=ARE2 PE=1 SV=1	P53629	74.022	0	4.275	0	2	BE Only	BE Only	0.42265	0.374019	BE Only	BE Only					1	2	BE Only	11848000					0	23696000	0	0	-23696000	-7.89867e+06	1.36809e+07	7.89867e+06	1	0.42265	0.374019			3	3	3	1	3	3	3	0
821	YEH1	Q07804	Sterol esterase 1	>sp|Q07804|YEH1_YEAST Sterol esterase 1 OS=Saccharomyces cerevisiae (strain ATCC 204508 / S288c) GN=YEH1 PE=1 SV=1	Q07804	66.507	0	4.5031	0	2	BE Only	BE Only	0.42265	0.374019	BE Only	BE Only					1	2	BE Only	4324550					0	8649100	0	0	-8649100	-2.88303e+06	4.99356e+06	2.88303e+06	1	0.42265	0.374019			3	3	3	1	3	3	3	0
822	PSP2	P50109	Protein PSP2	>sp|P50109|PSP2_YEAST Protein PSP2 OS=Saccharomyces cerevisiae (strain ATCC 204508 / S288c) GN=PSP2 PE=1 SV=2	P50109	65.583	0	4.9665	0	2	BE Only	BE Only	0.18795	0.725957	BE Only	BE Only				4		2	BE Only	16894500				18665000		15124000	-18665000	0	-15124000	-11263000	9.91343e+06	5.72352e+06	1.96784	0.18795	0.725957			4	4	4	1	4	4	4	4
823	PCL6	P40038	PHO85 cyclin-6	>sp|P40038|PCL6_YEAST PHO85 cyclin-6 OS=Saccharomyces cerevisiae (strain ATCC 204508 / S288c) GN=PCL6 PE=1 SV=1	P40038	47.006	0	5.8745	0	2	BE Only	BE Only	0.183932	0.735343	BE Only	BE Only				3		2	BE Only	15011500				14525000		15498000	-14525000	0	-15498000	-1.00077e+07	8.68054e+06	5.01171e+06	1.99686	0.183932	0.735343			3	3	3	1	3	3	3	3
824	YGL039W	P53183	Putative uncharacterized oxidoreductase YGL039W	>sp|P53183|YGD9_YEAST Putative uncharacterized oxidoreductase YGL039W OS=Saccharomyces cerevisiae (strain ATCC 204508 / S288c) GN=YGL039W PE=1 SV=1	P53183	38.259	0	4.1174	0	2	BE Only	BE Only	0.198785	0.701617	BE Only	BE Only				2		2	BE Only	17061000				13713000		20409000	-13713000	0	-20409000	-11374000	1.04036e+07	6.00652e+06	1.89361	0.198785	0.701617			3	3	3	1	3	3	3	2
825	CDC55	Q00362	Protein phosphatase PP2A regulatory subunit B	>sp|Q00362|2ABA_YEAST Protein phosphatase PP2A regulatory subunit B OS=Saccharomyces cerevisiae (strain ATCC 204508 / S288c) GN=CDC55 PE=1 SV=2	Q00362	59.661	0	3.0598	0	2	BE Only	BE Only	0.183663	0.735978	BE Only	BE Only				2		2	BE Only	11505500				11733000		11278000	-11733000	0	-11278000	-7.67033e+06	6.6466e+06	3.83742e+06	1.99883	0.183663	0.735978			2	2	2	1	2	2	2	2
826	CDC53	Q12018	Cell division control protein 53	>sp|Q12018|CDC53_YEAST Cell division control protein 53 OS=Saccharomyces cerevisiae (strain ATCC 204508 / S288c) GN=CDC53 PE=1 SV=1	Q12018	93.943	0	3.5643	0	2	BE Only	BE Only	0.42265	0.374019	BE Only	BE Only				2		2	BE Only	11308500				22617000		0	-22617000	0	0	-7539000	1.30579e+07	7539000	1	0.42265	0.374019			4	4	4	1	4	4	4	2
827	YCP4	P25349	Flavoprotein-like protein YCP4	>sp|P25349|YCP4_YEAST Flavoprotein-like protein YCP4 OS=Saccharomyces cerevisiae (strain ATCC 204508 / S288c) GN=YCP4 PE=1 SV=1	P25349	26.35	0	5.047	0	2	BE Only	BE Only	0.191132	0.718666	BE Only	BE Only				2		2	BE Only	6467800				5577400		7358200	-5577400	0	-7358200	-4.31187e+06	3.83887e+06	2.21638e+06	1.94546	0.191132	0.718666			3	3	3	1	3	3	3	2
828	REP2	P03872	Partitioning protein REP2	>sp|P03872|REP2_YEAST Partitioning protein REP2 OS=Saccharomyces cerevisiae (strain ATCC 204508 / S288c) GN=REP2 PE=1 SV=1	P03872	33.196	0	3.4699	0	2	BE Only	BE Only	0.189141	0.723215	BE Only	BE Only				1		2	BE Only	15987500				17876000		14099000	-17876000	0	-14099000	-1.06583e+07	9.4216e+06	5.43956e+06	1.95941	0.189141	0.723215			2	2	2	1	2	2	2	1
829	FLC2	P39719	Flavin carrier protein 2	>sp|P39719|FLC2_YEAST Flavin carrier protein 2 OS=Saccharomyces cerevisiae (strain ATCC 204508 / S288c) GN=FLC2 PE=1 SV=2	P39719	87.468	0	3.004	0	2	BE Only	BE Only	0.195171	0.709584	BE Only	BE Only				1		2	BE Only	15261000				12653000		17869000	-12653000	0	-17869000	-10174000	9.18882e+06	5.30517e+06	1.91775	0.195171	0.709584			2	2	2	1	2	2	2	1
830	CAF4	P36130	CCR4-associated factor 4	>sp|P36130|CAF4_YEAST CCR4-associated factor 4 OS=Saccharomyces cerevisiae (strain ATCC 204508 / S288c) GN=CAF4 PE=1 SV=3	P36130	72.831	0.0085179	1.6787	0	2	BE Only	BE Only	0.203749	0.690905	BE Only	BE Only				1		2	BE Only	13872000				10724000		17020000	-10724000	0	-17020000	-9248000	8.60547e+06	4.96837e+06	1.86138	0.203749	0.690905			2	2	2	1	2	2	2	1
831	TPD3	P31383	Protein phosphatase PP2A regulatory subunit A	>sp|P31383|2AAA_YEAST Protein phosphatase PP2A regulatory subunit A OS=Saccharomyces cerevisiae (strain ATCC 204508 / S288c) GN=TPD3 PE=1 SV=3	P31383	70.907	0	3.79	0	2	BE Only	BE Only	0.42265	0.374019	BE Only	BE Only				1		2	BE Only	13227500				0		26455000	0	0	-26455000	-8.81833e+06	1.52738e+07	8.81833e+06	1	0.42265	0.374019			3	3	3	1	3	3	3	1
832	YHR097C	P38809	Uncharacterized protein YHR097C	>sp|P38809|YHP7_YEAST Uncharacterized protein YHR097C OS=Saccharomyces cerevisiae (strain ATCC 204508 / S288c) GN=YHR097C PE=1 SV=1	P38809	40.662	0	6.8999	0	2	BE Only	BE Only	0.187762	0.726393	BE Only	BE Only				1		2	BE Only	12094000				10854000		13334000	-10854000	0	-13334000	-8.06267e+06	7.09172e+06	4.09441e+06	1.96919	0.187762	0.726393			2	2	2	1	2	2	2	1
833	MNR2	P35724	Manganese resistance protein MNR2	>sp|P35724|MNR2_YEAST Manganese resistance protein MNR2 OS=Saccharomyces cerevisiae (strain ATCC 204508 / S288c) GN=MNR2 PE=1 SV=1	P35724	109.74	0.00092507	2.1668	0	2	BE Only	BE Only	0.184332	0.7344	BE Only	BE Only				1		2	BE Only	9422250				8997500		9847000	-8997500	0	-9847000	-6281500	5.4565e+06	3.15031e+06	1.99393	0.184332	0.7344			2	2	2	1	2	2	2	1
834	GIS2	P53849	Zinc finger protein GIS2	>sp|P53849|GIS2_YEAST Zinc finger protein GIS2 OS=Saccharomyces cerevisiae (strain ATCC 204508 / S288c) GN=GIS2 PE=1 SV=1	P53849	17.103	0	3.0203	0	2	BE Only	BE Only	0.196691	0.706215	BE Only	BE Only				1		2	BE Only	8200650				6708600		9692700	-6708600	0	-9692700	-5467100	4.96418e+06	2.86607e+06	1.90752	0.196691	0.706215			2	2	2	1	2	2	2	1
835	BDF1	P35817	Bromodomain-containing factor 1	>sp|P35817|BDF1_YEAST Bromodomain-containing factor 1 OS=Saccharomyces cerevisiae (strain ATCC 204508 / S288c) GN=BDF1 PE=1 SV=3	P35817	76.977	0	9.3301	0	2	BE Only	BE Only	0.42265	0.374019	BE Only	BE Only				1		2	BE Only	7784000				0		15568000	0	0	-15568000	-5.18933e+06	8.98819e+06	5.18933e+06	1	0.42265	0.374019	49	617	3	3	3	1	3	3	3	1
836	BPT1	P14772	Bile pigment transporter 1	>sp|P14772|BPT1_YEAST Bile pigment transporter 1 OS=Saccharomyces cerevisiae (strain ATCC 204508 / S288c) GN=BPT1 PE=1 SV=2	P14772	176.87	0.0084746	1.6506	0	2	BE Only	BE Only	0.42265	0.374019	BE Only	BE Only				1		2	BE Only	5127000				0		10254000	0	0	-10254000	-3418000	5.92015e+06	3.418e+06	1	0.42265	0.374019			2	1	1	1	2	1	1	0
837	ERV41	Q04651	ER-derived vesicles protein ERV41	>sp|Q04651|ERV41_YEAST ER-derived vesicles protein ERV41 OS=Saccharomyces cerevisiae (strain ATCC 204508 / S288c) GN=ERV41 PE=1 SV=1	Q04651	40.705	0	7.1142	0	2	BE Only	BE Only	0.42265	0.374019	BE Only	BE Only				1		2	BE Only	3738950				7477900		0	-7477900	0	0	-2.49263e+06	4.31737e+06	2.49263e+06	1	0.42265	0.374019			2	2	2	1	2	2	2	1
838	FYV8	P46949	Protein FYV8	>sp|P46949|FYV8_YEAST Protein FYV8 OS=Saccharomyces cerevisiae (strain ATCC 204508 / S288c) GN=FYV8 PE=1 SV=1	P46949	90.797	0	7.1887	0	2	BE Only	BE Only	0.42265	0.374019	BE Only	BE Only				1		2	BE Only	3677000				7354000		0	-7354000	0	0	-2.45133e+06	4.24583e+06	2.45133e+06	1	0.42265	0.374019			3	3	3	1	3	3	3	1
839	KSP1	P38691	Serine/threonine-protein kinase KSP1	>sp|P38691|KSP1_YEAST Serine/threonine-protein kinase KSP1 OS=Saccharomyces cerevisiae (strain ATCC 204508 / S288c) GN=KSP1 PE=1 SV=1	P38691	117.08	0	3.6494	0	2	BE Only	BE Only	0.42265	0.374019	BE Only	BE Only				1		2	BE Only	1281850				0		2563700	0	0	-2563700	-854567	1.48015e+06	854567	1	0.42265	0.374019			2	2	2	1	2	2	2	1
840	MSS4	P38994	Probable phosphatidylinositol 4-phosphate 5-kinase MSS4	>sp|P38994|MSS4_YEAST Probable phosphatidylinositol 4-phosphate 5-kinase MSS4 OS=Saccharomyces cerevisiae (strain ATCC 204508 / S288c) GN=MSS4 PE=1 SV=2	P38994	89.319	0	3.269	0	2	BE Only	BE Only	0.42265	0.374019	BE Only	BE Only					1	1	BE Only	21191000					42382000	0	0	-42382000	0	-1.41273e+07	2.44693e+07	1.41273e+07	1	0.42265	0.374019	23;54;55;56;57	210;212;213;214;215	2	2	2	1	2	2	2	0
841	MDL1	P33310	ATP-dependent permease MDL1, mitochondrial	>sp|P33310|MDL1_YEAST ATP-dependent permease MDL1, mitochondrial OS=Saccharomyces cerevisiae (strain ATCC 204508 / S288c) GN=MDL1 PE=1 SV=2	P33310	75.949	0.0078329	1.7605	0	2	BE Only	BE Only	0.42265	0.374019	BE Only	BE Only					1	1	BE Only	19081500					0	38163000	0	0	-38163000	-12721000	2.20334e+07	12721000	1	0.42265	0.374019			2	2	2	1	2	2	2	0
842	UBP13	P38187	Ubiquitin carboxyl-terminal hydrolase 13	>sp|P38187|UBP13_YEAST Ubiquitin carboxyl-terminal hydrolase 13 OS=Saccharomyces cerevisiae (strain ATCC 204508 / S288c) GN=UBP13 PE=1 SV=3	P38187	83.855	0	3.4879	0	2	BE Only	BE Only	0.214811	0.667943	BE Only	BE Only					1	1	BE Only	12303200					15812000	8794400	0	-15812000	-8794400	-8.20213e+06	7.92262e+06	4.57413e+06	1.79316	0.214811	0.667943			1	1	1	1	1	1	1	0
843	CCC2	P38995	Copper-transporting ATPase	>sp|P38995|ATU2_YEAST Copper-transporting ATPase OS=Saccharomyces cerevisiae (strain ATCC 204508 / S288c) GN=CCC2 PE=1 SV=1	P38995	109.83	0	11.665	0	2	BE Only	BE Only	0.42265	0.374019	BE Only	BE Only					1	1	BE Only	10199500					20399000	0	0	-20399000	0	-6.79967e+06	1.17774e+07	6.79967e+06	1	0.42265	0.374019			2	2	2	1	2	2	2	0
844	SYT1	Q06836	Arf guanine nucleotide exchange factor SYT1	>sp|Q06836|SYT1_YEAST Arf guanine nucleotide exchange factor SYT1 OS=Saccharomyces cerevisiae (strain ATCC 204508 / S288c) GN=SYT1 PE=1 SV=1	Q06836	137.58	0.0079017	1.8109	0	2	BE Only	BE Only	0.42265	0.374019	BE Only	BE Only					1	1	BE Only	2400650					4801300	0	0	-4801300	0	-1.60043e+06	2.77203e+06	1.60043e+06	1	0.42265	0.374019			1	1	1	1	1	1	1	0
845	RPL1B;RPL1A	P0CX44;P0CX43	60S ribosomal protein L1-B;60S ribosomal protein L1-A	>sp|P0CX44|RL1B_YEAST 60S ribosomal protein L1-B OS=Saccharomyces cerevisiae (strain ATCC 204508 / S288c) GN=RPL1B PE=1 SV=1;>sp|P0CX43|RL1A_YEAST 60S ribosomal protein L1-A OS=Saccharomyces cerevisiae (strain ATCC 204508 / S288c) GN=RPL1A PE=1 SV=1	P0CX44;P0CX43	24.485	0	16.571	0	2	BE Only	BE Only	0.403638	0.394008	BE Only	BE Only				7		1	BE Only	107092200				207240000		6944400	-207240000	0	-6944400	-71394800	1.17697e+08	6.79522e+07	1.05066	0.403638	0.394008			7;7	7;7	7;7	2	7	7	7	7
846	TMA19	P35691	Translationally-controlled tumor protein homolog	>sp|P35691|TCTP_YEAST Translationally-controlled tumor protein homolog OS=Saccharomyces cerevisiae (strain ATCC 204508 / S288c) GN=TMA19 PE=1 SV=1	P35691	18.741	0	4.9389	0	2	BE Only	BE Only	0.27585	0.559327	BE Only	BE Only				3		1	BE Only	26024500				39580000		12469000	-39580000	0	-12469000	-1.73497e+07	2.02363e+07	1.16835e+07	1.48498	0.27585	0.559327			3	3	3	1	3	3	3	3
847	UTR2	P32623	Probable glycosidase CRH2	>sp|P32623|CRH2_YEAST Probable glycosidase CRH2 OS=Saccharomyces cerevisiae (strain ATCC 204508 / S288c) GN=UTR2 PE=1 SV=3	P32623	49.906	0	2.7952	0	2	BE Only	BE Only	0.184687	0.733563	BE Only	BE Only				2		1	BE Only	21167000				20026000		22308000	-20026000	0	-22308000	-1.41113e+07	1.22739e+07	7.08635e+06	1.99134	0.184687	0.733563			2	2	2	1	2	2	2	2
848	RLP24	Q07915	Ribosome biogenesis protein RLP24	>sp|Q07915|RLP24_YEAST Ribosome biogenesis protein RLP24 OS=Saccharomyces cerevisiae (strain ATCC 204508 / S288c) GN=RLP24 PE=1 SV=1	Q07915	23.975	0	3.5474	0	2	BE Only	BE Only	0.188688	0.724256	BE Only	BE Only				2		1	BE Only	19274500				21457000		17092000	-21457000	0	-17092000	-1.28497e+07	1.13401e+07	6.54723e+06	1.96261	0.188688	0.724256			2	2	2	1	2	2	2	2
849	NUS1	Q12063	Probable undecaprenyl pyrophosphate synthase	>sp|Q12063|UPPS_YEAST Dehydrodolichyl diphosphate synthase complex subunit NUS1 OS=Saccharomyces cerevisiae (strain ATCC 204508 / S288c) GN=NUS1 PE=1 SV=1	Q12063	42.557	0.0078397	1.7631	0	2	BE Only	BE Only	0.190408	0.720315	BE Only	BE Only				2		1	BE Only	18639500				16200000		21079000	-16200000	0	-21079000	-1.24263e+07	1.10346e+07	6.37081e+06	1.95051	0.190408	0.720315			2	2	2	1	2	2	2	2
850	CPR5	P35176	Peptidyl-prolyl cis-trans isomerase D	>sp|P35176|CYPD_YEAST Peptidyl-prolyl cis-trans isomerase D OS=Saccharomyces cerevisiae (strain ATCC 204508 / S288c) GN=CPR5 PE=2 SV=1	P35176	25.326	0	3.6232	0	2	BE Only	BE Only	0.42265	0.374019	BE Only	BE Only				2		1	BE Only	17534000				0		35068000	0	0	-35068000	-1.16893e+07	2.02465e+07	1.16893e+07	1	0.42265	0.374019			3	3	3	1	3	3	3	2
851	MAK16	P10962	Protein MAK16	>sp|P10962|MAK16_YEAST Protein MAK16 OS=Saccharomyces cerevisiae (strain ATCC 204508 / S288c) GN=MAK16 PE=1 SV=2	P10962	35.695	0	6.26	0	2	BE Only	BE Only	0.183677	0.735946	BE Only	BE Only				2		1	BE Only	15671000				15348000		15994000	-15348000	0	-15994000	-1.04473e+07	9.05342e+06	5.22699e+06	1.99873	0.183677	0.735946			2	2	2	1	2	2	2	2
852	ENV9	Q08651	Probable oxidoreductase ENV9	>sp|Q08651|ENV9_YEAST Probable oxidoreductase ENV9 OS=Saccharomyces cerevisiae (strain ATCC 204508 / S288c) GN=ENV9 PE=1 SV=1	Q08651	37.484	0	4.0139	0	2	BE Only	BE Only	0.20118	0.696415	BE Only	BE Only				2		1	BE Only	12901000				10172000		15630000	-10172000	0	-15630000	-8.60067e+06	7.93259e+06	4.57989e+06	1.87792	0.20118	0.696415			2	2	2	1	2	2	2	2
853	PDX3	P38075	Pyridoxamine 5-phosphate oxidase	>sp|P38075|PDX3_YEAST Pyridoxamine 5-phosphate oxidase OS=Saccharomyces cerevisiae (strain ATCC 204508 / S288c) GN=PDX3 PE=1 SV=1	P38075	26.908	0	3.0609	0	2	BE Only	BE Only	0.207559	0.682857	BE Only	BE Only				2		1	BE Only	12894700				16096000		9693400	-16096000	0	-9693400	-8.59647e+06	8.10387e+06	4.67877e+06	1.83733	0.207559	0.682857			2	2	2	1	2	2	2	2
854	SOL3	P38858	6-phosphogluconolactonase 3	>sp|P38858|SOL3_YEAST 6-phosphogluconolactonase 3 OS=Saccharomyces cerevisiae (strain ATCC 204508 / S288c) GN=SOL3 PE=1 SV=2	P38858	27.784	0.0009542	2.3909	0	2	BE Only	BE Only	0.184166	0.734792	BE Only	BE Only				2		1	BE Only	12072500				12559000		11586000	-12559000	0	-11586000	-8.04833e+06	6.98702e+06	4.03396e+06	1.99515	0.184166	0.734792			2	2	2	1	2	2	2	2
855	YPR114W	Q06107	Uncharacterized TLC domain-containing protein YPR114W	>sp|Q06107|YP114_YEAST Uncharacterized TLC domain-containing protein YPR114W OS=Saccharomyces cerevisiae (strain ATCC 204508 / S288c) GN=YPR114W PE=1 SV=1	Q06107	36.75	0	3.0895	0	2	BE Only	BE Only	0.184242	0.734612	BE Only	BE Only				2		1	BE Only	10951000				11417000		10485000	-11417000	0	-10485000	-7.30067e+06	6.33971e+06	3.66023e+06	1.99459	0.184242	0.734612			2	2	2	1	2	2	2	2
856	PMU1	P36069	Probable phosphomutase PMU1	>sp|P36069|PMU1_YEAST Probable phosphoglycerate mutase PMU1 OS=Saccharomyces cerevisiae (strain ATCC 204508 / S288c) GN=PMU1 PE=1 SV=1	P36069	33.776	0	3.4991	0	2	BE Only	BE Only	0.184551	0.733884	BE Only	BE Only				2		1	BE Only	10000900				10508000		9493800	-10508000	0	-9493800	-6.66727e+06	5.79625e+06	3.34647e+06	1.99233	0.184551	0.733884			2	2	2	1	2	2	2	2
857	SYG1	P40528	Protein SYG1	>sp|P40528|SYG1_YEAST Protein SYG1 OS=Saccharomyces cerevisiae (strain ATCC 204508 / S288c) GN=SYG1 PE=1 SV=1	P40528	104.22	0	3.9537	0	2	BE Only	BE Only	0.183506	0.736349	BE Only	BE Only				2		1	BE Only	9541000				9566100		9515900	-9566100	0	-9515900	-6.36067e+06	5.50856e+06	3.18037e+06	1.99998	0.183506	0.736349			2	2	2	1	2	2	2	2
858	RMT2	Q03305	Arginine N-methyltransferase 2	>sp|Q03305|RMT2_YEAST Protein arginine N-methyltransferase 2 OS=Saccharomyces cerevisiae (strain ATCC 204508 / S288c) GN=RMT2 PE=1 SV=1	Q03305	47.469	0.00090498	2.0332	0	2	BE Only	BE Only	0.18383	0.735584	BE Only	BE Only				2		1	BE Only	8456550				8217300		8695800	-8217300	0	-8695800	-5637700	4.88825e+06	2.82223e+06	1.9976	0.18383	0.735584			2	2	2	1	2	2	2	2
859	TRX1;TRX2	P22217;P22803	Thioredoxin-1;Thioredoxin-2	>sp|P22217|TRX1_YEAST Thioredoxin-1 OS=Saccharomyces cerevisiae (strain ATCC 204508 / S288c) GN=TRX1 PE=1 SV=3;>sp|P22803|TRX2_YEAST Thioredoxin-2 OS=Saccharomyces cerevisiae (strain ATCC 204508 / S288c) GN=TRX2 PE=1 SV=3	P22217;P22803	11.235	0.008658	1.7345	0	2	BE Only	BE Only	0.200024	0.698917	BE Only	BE Only				1		1	BE Only	49067500				59091000		39044000	-59091000	0	-39044000	-3.27117e+07	3.00501e+07	1.73495e+07	1.88546	0.200024	0.698917			1;1	1;1	1;1	2	1	1	1	1
860	YNL108C	P53929	Uncharacterized protein YNL108C	>sp|P53929|YNK8_YEAST Uncharacterized protein YNL108C OS=Saccharomyces cerevisiae (strain ATCC 204508 / S288c) GN=YNL108C PE=1 SV=1	P53929	30.748	0.0085911	1.7054	0	2	BE Only	BE Only	0.279848	0.553077	BE Only	BE Only				1		1	BE Only	18680950				28662000		8699900	-28662000	0	-8699900	-1.2454e+07	1.46951e+07	8.48425e+06	1.46789	0.279848	0.553077			1	1	1	1	1	1	1	1
861	PUP2	P32379	Proteasome subunit alpha type-5	>sp|P32379|PSA5_YEAST Proteasome subunit alpha type-5 OS=Saccharomyces cerevisiae (strain ATCC 204508 / S288c) GN=PUP2 PE=1 SV=2	P32379	28.617	0.00094877	2.3351	0	2	BE Only	BE Only	0.189313	0.72282	BE Only	BE Only				1		1	BE Only	17280500				15208000		19353000	-15208000	0	-19353000	-1.15203e+07	1.01899e+07	5.88313e+06	1.9582	0.189313	0.72282			1	1	1	1	1	1	1	1
862	HPT1	Q04178	Hypoxanthine-guanine phosphoribosyltransferase	>sp|Q04178|HPRT_YEAST Hypoxanthine-guanine phosphoribosyltransferase OS=Saccharomyces cerevisiae (strain ATCC 204508 / S288c) GN=HPT1 PE=1 SV=1	Q04178	25.19	0	2.7813	0	2	BE Only	BE Only	0.186342	0.729688	BE Only	BE Only				1		1	BE Only	13635000				14775000		12495000	-14775000	0	-12495000	-9090000	7.95429e+06	4.59241e+06	1.97935	0.186342	0.729688			1	1	1	1	1	1	1	1
863	ALG3	P38179	Dol-P-Man:Man(5)GlcNAc(2)-PP-Dol alpha-1,3-mannosyltransferase	>sp|P38179|ALG3_YEAST Dol-P-Man:Man(5)GlcNAc(2)-PP-Dol alpha-1,3-mannosyltransferase OS=Saccharomyces cerevisiae (strain ATCC 204508 / S288c) GN=ALG3 PE=1 SV=1	P38179	52.86	0.008569	1.6898	0	2	BE Only	BE Only	0.190647	0.71977	BE Only	BE Only				1		1	BE Only	12662000				10976000		14348000	-10976000	0	-14348000	-8.44133e+06	7.50231e+06	4.33146e+06	1.94884	0.190647	0.71977			1	1	1	1	1	1	1	1
864	SEC4	P07560	Ras-related protein SEC4	>sp|P07560|SEC4_YEAST Ras-related protein SEC4 OS=Saccharomyces cerevisiae (strain ATCC 204508 / S288c) GN=SEC4 PE=1 SV=1	P07560	23.505	0	3.0141	0	2	BE Only	BE Only	0.293371	0.532583	BE Only	BE Only				1		1	BE Only	10590850				16722000		4459700	-16722000	0	-4459700	-7.06057e+06	8.65908e+06	4.99932e+06	1.4123	0.293371	0.532583			1	1	1	1	1	1	1	1
865	DCP1	Q12517	mRNA-decapping enzyme subunit 1	>sp|Q12517|DCP1_YEAST mRNA-decapping enzyme subunit 1 OS=Saccharomyces cerevisiae (strain ATCC 204508 / S288c) GN=DCP1 PE=1 SV=1	Q12517	26.266	0	3.126	0	2	BE Only	BE Only	0.18557	0.731492	BE Only	BE Only				1		1	BE Only	9523150				8844300		10202000	-8844300	0	-10202000	-6.34877e+06	5.53994e+06	3.19849e+06	1.98493	0.18557	0.731492			1	1	1	1	1	1	1	1
866	SAT4	P25333	Serine/threonine-protein kinase HAL4/SAT4	>sp|P25333|HAL4_YEAST Serine/threonine-protein kinase HAL4/SAT4 OS=Saccharomyces cerevisiae (strain ATCC 204508 / S288c) GN=SAT4 PE=1 SV=1	P25333	66.665	0	3.5245	0	2	BE Only	BE Only	0.220308	0.656969	BE Only	BE Only				1		1	BE Only	8518800				5870600		11167000	-5870600	0	-11167000	-5679200	5.58596e+06	3.22506e+06	1.76096	0.220308	0.656969			1	1	1	1	1	1	1	1
867	MRT4	P33201	mRNA turnover protein 4	>sp|P33201|MRT4_YEAST Ribosome assembly factor MRT4 OS=Saccharomyces cerevisiae (strain ATCC 204508 / S288c) GN=MRT4 PE=1 SV=1	P33201	27.058	0	3.3861	0	2	BE Only	BE Only	0.204435	0.689445	BE Only	BE Only				1		1	BE Only	8257400				10164000		6350800	-10164000	0	-6350800	-5.50493e+06	5.13452e+06	2.96442e+06	1.857	0.204435	0.689445			1	1	1	1	1	1	1	1
868	FTH1	P38310	Iron transporter FTH1	>sp|P38310|FTH1_YEAST Iron transporter FTH1 OS=Saccharomyces cerevisiae (strain ATCC 204508 / S288c) GN=FTH1 PE=1 SV=2	P38310	51.419	0	5.053	0	2	BE Only	BE Only	0.18917	0.723148	BE Only	BE Only				1		1	BE Only	8036000				8987700		7084300	-8987700	0	-7084300	-5.35733e+06	4.73619e+06	2.73444e+06	1.95921	0.18917	0.723148			1	1	1	1	1	1	1	1
869	MHP1	P43638	MAP-homologous protein 1	>sp|P43638|MHP1_YEAST MAP-homologous protein 1 OS=Saccharomyces cerevisiae (strain ATCC 204508 / S288c) GN=MHP1 PE=1 SV=1	P43638	155.21	0	7.3882	0	2	BE Only	BE Only	0.185148	0.732481	BE Only	BE Only				1		1	BE Only	7950550				8455900		7445200	-8455900	0	-7445200	-5.30037e+06	4.61799e+06	2.6662e+06	1.98799	0.185148	0.732481			1	1	1	1	1	1	1	1
870	ARO7	P32178	Chorismate mutase	>sp|P32178|CHMU_YEAST Chorismate mutase OS=Saccharomyces cerevisiae (strain ATCC 204508 / S288c) GN=ARO7 PE=1 SV=1	P32178	29.747	0.00096061	2.4314	0	2	BE Only	BE Only	0.183507	0.736348	BE Only	BE Only				1		1	BE Only	7931050				7953300		7908800	-7953300	0	-7908800	-5.28737e+06	4.57905e+06	2.64371e+06	1.99998	0.183507	0.736348			1	1	1	1	1	1	1	1
[truncated: 270 more rows]
[truncated: 50 more columns]

## Sheet: Summary
Sample	Hits 1% FDR	Rep 1	Rep 2	Rep 3	>2 Exp Replicates	Onlys	Quant Ratio	Sig Up	Sig Down
VE	964	717	873	734	775	87	683	251	236
BE	1053	929	507	979	888	176	683	251	236
[truncated: 4 more rows]
